# Supplementary material for: Clusters of anthropometric indicators of body fat associated with maximum oxygen uptake in adolescents
Source: PLoS One. 2018 Mar 13;13(3):e0193965. doi: 10.1371/journal.pone.0193965 (PMC5849300; doi:10.1371/journal.pone.0193965)
Supplement: S1 File — ORDER: Order Of Students ID_QUIZ: Number of identification question in quiz ID_SCHOOL: Number of identification school SEX: female (number 2); male (number 3) AGE: years AGE_CATEGORIZED: 17–19 years (number 2); 14–16 years (number 3) SKIN COLOR: brown / black / yellow / indigenous (number 2); White (number 3) SCHOOL OF MOTHER: GREATER THAN 8 YEARS OF STUDY (number 2); LESS THAN 8 YEARS OF STUDY (number 3) ECONOMIC STATUS: low class (number 2); high class (number 3) ACTIVITY PHYSICAL: low active physically (number 2); physically active (number 3) SEXUAL MATURATION: post puberal/puberal (number 2); pre puberal (number 3) SUM 2: sum of triceps and subscapular folds SUM 3: Sum of triceps and subscapular and suprailiaca folds BODY MASS INDEX: overweight (number 1); normal weight (number 0) WAIST: normal (number 0); excesso (number 1) TRICEPS: normal (number 0); excesso (number 1) SUBESCAPULAR: normal (number 0); excesso (number 1) SUPRAILIACA: normal (number 0); excesso (number 1) SUM_2: normal (number 0); excesso (number 1) SUM_3: normal (number 0); excesso (number 1) SIMULTANEOUS BEHAVIOUR: number of concurrent behaviors STANDARD OF SIMULTANEITY: NUMBER OF EACH SIMULTANEOUS BEHAVIOUR BEHAVIOUR FIVE OR MORE: ADOLESCENTS: 0 excess anthropometric indicator (number 0); 1 excess anthropometric indicator (number 1); 2 excess anthropometric indicators (number 2); 3 excess anthropometric indicators (number 3); 4 excess anthropometric indicators (number 4); 5 or more excess anthropometric indicators (number 5) BINARY REGRESSION: 0 to 7 anthropometric indicators in excess (number 0); 8 anthropometric indicators in excess (number 1). (XLSX) [file pone.0193965.s003.xlsx]

## Sheet: Plan1
ORDER	ID_QUIZ	ID_SCHOOL	SEX	AGE	AGE_CATEGORIZED	SKIN COLOR	SCHOOL OF MOTHER	ECONOMIC STATUS	PHYSICAL ACTIVITY	SEXUAL MATURATION	BODY MASS	STATURE	BODY MASS INDEX	WAIST	WAIST/STATURE	TRICEPS	SUBESCAPULAR	SUPRAILIACA	SUM_2	SUM_3	VO2max	BODY MASS INDEX	WAIST	WAIST/STATURE	TRICEPS	SUBESCAPULAR	SUPRAILIACA	SUM_2	SUM_3	SIMULTANEOUS BEHAVIOUR	STANDARD OF SIMULTANEITY	BEHAVIOUR FIVE OR MORE	BINARY REGRESSION	LEGENDA PADRÃO
1	1	11	2	14	3	3	1	3	3	3	48	156	19.7	64	0.41	15.25	7.35	15.83	22.6	38.43	38.74	0	0	0	0	0	0	0	0	0	0	0	0	0=NOTHING
2	2	11	3	14	3	2	1	2	3	3	68.7	175	22.4	73.55	0.42	8.45	11.1	7.75	19.55	27.3	40.1	0	0	0	0	0	0	0	0	0	0	0	0	1=BMI (IMC)
3	3	11	2	15	3	2	2		2	3	48.5	153.5	20.6	66.55	0.43	10.45	8.35	12.23	18.8	31.03	38.51	0	0	0	0	0	0	0	0	0	0	0	0	2=WAIST (CC)
4	4	11	3	15	3	2	2	3	3	3	72.3	184.5	21.2	79.67	0.43	12	13	10.5	25	35.5	39.6	0	1	0	1	1	0	1	0	4	97	4	0	3=WAIST/STATURE (RCE)
5	5	11	2	16	3	3	2	2	2	3	49.5	163	18.6	67.5	0.41	10.2	8.5	8.07	18.7	26.77	38.25	0	0	0	0	0	0	0	0	0	0	0	0	4=TRICEPS (TR)
6	6	11	3	15	3	2	1	2	3	3	61	178	19.3	69.6	0.39	6.9	7	6	13.9	19.9	47.06	0	0	0	0	0	0	0	0	0	0	0	0	5=SUBESCAPULAR (SE)
7	7	11	3	16	3	3	2	2	3	3	58.8	174.5	19.3	70.67	0.4	6.5	6.47	5.95	12.97	18.92	47.08	0	0	0	0	0	0	0	0	0	0	0	0	6=SUPRAILIACA (SI)
8	8	11	2	16	3	3	2	3	2	3	47.5	163	17.9	60.93	0.37	13.5	9.15	8.63	22.65	31.28	33.27	0	0	0	0	0	0	0	0	0	0	0	0	7=SUM 2 FOLDS (S2)
9	9	11	2	15	3	3	2	2	2	3	66.6	163.6	24.9	71.6	0.44	24.13	20.75	30.05	44.88	74.93	36.89	1	0	0	1	1	1	1	1	6	67	5	0	8=SUM 3 FOLDS (S3)
10	10	11	2	17	2	2	2	3	2	3	47.2	157	19.2	61.3	0.39	11.5	9.75	14.3	21.25	35.55	33.11	0	0	0	0	0	0	0	0	0	0	0	0	9=IMC+CC
11	11	11	3	15	3	2	2		2	3	64.5	154	27.2	68.5	0.44	9.25	8.75	8	18	26	40.3	1	0	1	0	0	0	0	0	2	10	2	0	10=IMC+RCE
12	12	11	2	15	3	3	1	3	2	2	71.5	160.5	27.8	79.1	0.49	18.57	20.55	32.45	39.12	71.57	31.29	1	1	1	0	1	1	1	1	7	159	5	0	11=IMC+TR
13	13	11	2	15	3	2	1		2	3	55.9	161.6	21.4	70.4	0.44	19.5	15.35	22.05	34.85	56.9	37.85	0	0	0	0	0	0	0	0	0	0	0	0	12=IMC+SE
14	14	11	2	17	2	2	1	3	3	2	65.2	172.2	22	72.9	0.42	24.6	21.8	26.75	46.4	73.15	31.49	0	0	0	1	1	1	1	1	5	149	5	0	13=IMC+SI
15	15	11	3	15	3	3	1	3	3	2	74.5	171	25.5	82.5	0.48	11.25	11.5	18.5	22.75	41.25	39.4	1	1	1	0	0	1	0	1	5	160	5	0	14=IMC+S2
16	16	11	2	17	2	2	1		2	3	63.2	164.3	23.4	72.23	0.44	18.75	14.6	23.03	33.35	56.38	31.67	0	0	0	0	0	0	0	0	0	0	0	0	15=IMC+S3
17	17	11	3	16	3	3	2		3	3	59.3	168.5	20.9	71.5	0.42	7.25	11	14.5	18.25	32.75	37.36	0	0	0	0	0	0	0	0	0	0	0	0	16=IMC+CC+RCE
18	18	11	3	18	2	2	2	3	2	2	66.5	172.6	22.3	75.25	0.44	6	9.15	9	15.15	24.15	39.58	0	0	0	0	0	0	0	0	0	0	0	0	17=IMC+CC+TR
19	19	11	2	16	3	2	1	2	2	3	53.4	178.6	16.7	60.07	0.34	12.4	10.77	11.6	23.17	34.77	32.73	0	0	0	0	0	0	0	0	0	0	0	0	18=IMC+CC+SE
20	21	11	3	16	3	3	1	3	2	3	76	172.5	25.5	84.25	0.49	21.25	17.25	32	38.5	70.5	39.09	1	1	1	1	1	1	1	1	8	70	5	1	19=IMC+CC+SI
21	22	11	3	17	2	2	1	3	3	3	69.7	178	22	75.5	0.42	8.25	11	12	19.25	31.25	51.21	0	0	0	0	0	0	0	0	0	0	0	0	20=IMC+CC+S2
22	23	11	2	17	2	3	2	2	2	3	58	159.9	22.7	72.75	0.45	17.5	17.25	26.5	34.75	61.25	32.14	0	0	1	0	1	0	0	0	2	112	2	0	21=IMC+CC+S3
23	24	11	2	19	2	2	2	2	3	3	58.5	159.2	23.1	71.95	0.45	16.35	14.25	26.25	30.6	56.85	36.89	0	0	1	0	0	0	0	0	1	3	1	0	22=IMC+RCE+TR
24	25	11	2	18	2	2	2		3	3	59.8	168.7	21	70.25	0.42	13.25	8.5	13.15	21.75	34.9	36.96	0	0	0	0	0	0	0	0	0	0	0	0	23=IMC+RCE+SE
25	26	11	3	17	2	2	1	3	2	3	56.5	163.5	21.1	71.25	0.44	7.5	7	8.25	14.5	22.75	40.66	0	0	0	0	0	0	0	0	0	0	0	0	24=IMC+RCE+SI
26	27	11	3	19	2	2	1		2	3	66	156.5	27	87.25	0.56	10.5	19.67	31.5	30.17	61.67	36.22	1	1	1	0	1	1	1	1	7	159	5	0	25=IMC+RCE+S2
27	28	11	3	19	2	3	2		3	3	53.1	166	19.3	69	0.42	5.5	7.5	10	13	23	40.61	0	0	0	0	0	0	0	0	0	0	0	0	26=IMC+RCE+S3
28	29	11	2	16	3	3	1	2	2	3	63.2	159.2	24.9	75.1	0.47	21.6	16.75	31.1	38.35	69.45	31.85	1	1	1	0	0	1	0	1	5	160	5	0	27=IMC+TR+SE
29	30	11	2	17	2	3	2	2	2	2	49.6	163.9	18.5	65.95	0.4	12.6	8.75	15.1	21.35	36.45	32.9	0	0	0	0	0	0	0	0	0	0	0	0	28=IMC+TR+SI
30	31	11	2	18	2	3	1	2	2	3	59.3	161.5	22.7	71.53	0.44	22.63	16.6	27.85	39.23	67.08	31.84	0	0	0	1	0	1	1	1	4	148	4	0	29=IMC+TR+S2
31	32	11	2	16	3	2	2	2	2	2	51.4	149.8	22.9	65.1	0.43	14.7	14.45	19.47	29.15	48.62	32.91	0	0	0	0	0	0	0	0	0	0	0	0	30=IMC+TR+S3
32	33	11	3	17	2	3	1	3	2	2	45.1	148.5	20.5	63.27	0.43	9.3	10.7	18.77	20	38.77	33.3	0	0	0	0	0	1	0	0	1	6	1	0	31=IMC+SE+SI
33	34	11	3	17	2	3	1		2	3	74	181	22.6	81.75	0.45	11	14	18.75	25	43.75	39.08	0	1	1	0	1	1	1	1	6	163	5	0	32=IMC+SE+S2
34	35	11	3	17	2	3	1	2	3	2	61.9	170.5	21.3	70	0.41	7.5	9	11.25	16.5	27.75	36.95	0	0	0	0	0	0	0	0	0	0	0	0	33=IMC+SE+S3
35	36	11	3	16	3	3	2		2	3	75.9	178.5	23.8	84	0.47	11.5	14.5	23	26	49	39.09	1	1	1	0	1	1	1	1	7	159	5	0	34=IMC+SI+S2
36	37	11	2	17	2	2	2	2	3	3	42.4	155.9	17.5	57.95	0.37	9.37	7.75	11.8	17.12	28.92	33.54	0	0	0	0	0	0	0	0	0	0	0	0	35=IMC+SI+S3
37	38	11	2	17	2	3	2	2	2	3	55.2	162.2	21	67.05	0.41	22.05	12.25	16.4	34.3	50.7	32.39	0	0	0	1	0	0	0	0	1	4	1	0	36=IMC+S2+S3
38	39	11	2	17	2	2	2	2	3	3	77.5	166.5	28	83.85	0.5	30	23	29.75	53	82.75	35.54	1	1	1	1	1	1	1	1	8	70	5	1	37=IMC+CC+RCE+TR
39	40	11	2	17	2	3	1	3	2	3	49.9	158.2	19.9	62.05	0.39	12.17	9.45	11.6	21.62	33.22	32.87	0	0	0	0	0	0	0	0	0	0	0	0	38=IMC+CC+RCE+SE
40	41	11	3	19	2	2	1	3	2	3	71.2	172.5	23.9	79.25	0.46	10	12.25	14.83	22.25	37.08	45.43	1	1	1	0	1	0	0	0	4	38	4	0	39=IMC+CC+RCE+SI
41	42	11	2	17	2	2	2	3	2	2	71.7	172.2	24.2	78.85	0.46	16.1	10.4	21	26.5	47.5	30.91	0	1	1	0	0	0	0	0	2	71	2	0	40=IMC+CC+RCE+S2
42	43	11	2	17	2	2	2	2	2	3	50.8	158.5	20.2	67.5	0.43	10.37	10.4	15.25	20.77	36.02	37.95	0	0	0	0	0	0	0	0	0	0	0	0	41=IMC+CC+RCE+S3
43	44	11	3	16	3	3	1	3	2	3	51.5	164	19.2	71	0.43	6	7.17	9.25	13.17	22.42	47.74	0	0	0	0	0	0	0	0	0	0	0	0	42=IMC+RCE+TR+SE
44	45	11	3	19	2	2	2	3	2	3	62.9	160.4	24.5									1												43=IMC+RCE+TR+SI
45	46	11	3	16	3	3	2	3	3	3	58.3	174.5	19.2	72.75	0.42	5	10	7.25	15	22.25	40.68	0	0	0	0	0	0	0	0	0	0	0	0	44=IMC+RCE+TR+S2
46	47	11	2	16	3	3	1	3	2	3	56.1	166	20.4									0												45=IMC+RCE+TR+S3
47	48	11	2	17	2	3	1	3	2	2	77.7	163.2	29.2	86.25	0.53	16.97	24.67	22.5	41.63	64.13	35.53	1	1	1	0	1	0	1	0	5	164	5	0	46=IMC+TR+SE+SI
48	49	11	3	17	2	3	1	2	2	3	57.8	179	18	67.5	0.38	4.5	10.5	7.67	15	22.67	37.32	0	0	0	0	0	0	0	0	0	0	0	0	47=IMC+TR+SE+S2
49	50	11	3	19	2	2	1	3	3	3	67.1	183	20	74.5	0.41	6.5	7.33	12.17	13.83	26	45.8	0	0	0	0	0	0	0	0	0	0	0	0	48=IMC+TR+SE+S3
50	52	11	2	19	2	2	1	2	3	3	74.7	161	28.8	82.25	0.51	31.53	24	26.13	55.53	81.67	30.28	1	1	1	1	1	0	1	1	7	69	5	0	49=IMC+SE+SI+S2
51	53	11	2	17	2	3	1	2	2	3	67.6	167	24.2	71.8	0.43	25.7	13.77	24.7	39.47	64.17	36.44	0	0	0	1	0	0	1	0	2	138	2	0	50=IMC+SE+SI+S3
52	54	11	2	17	2	3	2	3	3	2	41.8	153	17.9									0												51=IMC+SI+S2+S3
53	55	11	2	17	2	3	2	3	2	2	54.9	152.6	23.6									0												52=IMC+CC+RCE+TR+SE
54	56	11	3	16	3	2	1	3	3	2	62.5	167	22.4	69.33	0.42	9.33	7.67	11.25	17	28.25	40.3	0	0	0	0	0	0	0	0	0	0	0	0	53=IMC+CC+RCE+TR+SI
55	57	11	3	18	2	2	1	3	2	3	50.1	173	16.7	63.75	0.37	5.5	8.5	10	14	24	47.51	0	0	0	0	0	0	0	0	0	0	0	0	54=IMC+CC+RCE+TR+S2
56	58	11	2	16	3	3	1	3	2	3	67.5	162	25.7	73.43	0.45	13.7	12.75	17.15	26.45	43.6	46.3	1	1	1	0	0	0	0	0	3	16	3	0	55=IMC+CC+RCE+TR+S3
57	59	11	3	16	3	3	1	2	2	3	54.9	168	19.5	69.55	0.41	8.75	8.5	11.5	17.25	28.75	40.98	0	0	0	0	0	0	0	0	0	0	0	0	56=IMC+RCE+TR+SE+SI
58	60	11	3	19	2	2	1	2		3	58.7	166.2	21.3	75	0.45	8.25	13.5	16.83	21.75	38.58	40.1	0	0	1	0	1	0	0	0	2	115	2	0	57=IMC+RCE+TR+SE+S2
59	61	11	3	16	3	3	1		2	2	64.8	174.5	21.3									0												58=IMC+RCE+TR+SE+S3
60	62	11	3	17	2	2	1		3	2	58.3	174	19.3									0												59=IMC+TR+SE+SI+S2
61	63	11	2	18	2	3	2	2	3	2	56.9	166	20.7									0												60=IMC+TR+SE+SI+S3
62	64	11	2	17	2	2	1	3	2	2	51.7	162.2	19.7	65.95	0.41	11.57	9.5	10	21.07	31.07	32.71	0	0	0	0	0	0	0	0	0	0	0	0	61=IMC+SE+SI+S2+S3
63	65	11	2	16	3	3	2	3	2	3	47.9	154.5	20.1	66.2	0.43	14.27	12.7	23.17	26.97	50.13	38.39	0	0	0	0	0	0	0	0	0	0	0	0	62=IMC+CC+RCE+TR+SE+SI
64	66	11	2	18	2	3	2	2	2	3	53.3	162.8	20.1									0								0	0	0	0	63=IMC+CC+RCE+TR+SE+S2
65	67	11	2	17	2	3	1	3	3	3	93.4	178.5	29.3	88.85	0.5	23.45	22.07	23.33	45.52	68.85	28.95	1	1	1	1	1	0	1	1	7	165	5	0	64=IMC+CC+RCE+TR+SE+S3
66	68	11	2	17	2	3	1	3	3	3	57.7	162.9	21.7	66.15	0.41	26.03	11.1	19.8	37.13	56.93	32.17	0	0	0	1	0	0	0	0	1	4	1	0	65=IMC+RCE+TR+SE+SI+S2
67	69	11	3	18	2	3	1	2	3	3	81.1	180.5	24.9	90.5	0.5	7.87	12.75	14.83	20.62	35.45	44.72	1	1	1	0	1	0	0	0	4	38	4	0	66=IMC+RCE+TR+SE+SI+S3
68	70	11	3	17	2	2	2	2	3	2	75	180.7	23									0												67=IMC+TR+SE+SI+S2+S3
69	71	11	3	18	2	2	1	3	2	3	64.2	183	19.2	68	0.37	5.5	7.5	7.5	13	20.5	39.79	0	0	0	0	0	0	0	0	0	0	0	0	68=IMC+CC+RCE+TR+SE+SI+S2
70	72	11	2	16	3	2	1	3	2	3																								69=IMC+CC+RCE+TR+SE+SI+S3
71	73	11	3	16	3	3	1	3	3	2	55	172.5	18.5	66.45	0.39	7.8	8.1	8.4	15.9	24.3	40.97	0	0	0	0	0	0	0	0	0	0	0	0	70=EVERTHING
72	74	11	2	17	2	3	2	2	2	2	65.3	156.1	26.8	80	0.51	16	23.17	30.15	39.17	69.32	36.64	1	1	1	0	1	1	1	1	7	159	5	0	71=CC+RCE
73	75	11	3	16	3	3	1	3	3	3	87.7	177.4	27.9	89.3	0.5	18.83	24.45	38.9	43.28	82.18	44.48	1	1	1	1	1	1	1	1	8	70	5	1	72=CC+TR
74	76	11	2	17	2	3	2	2	3	3																								73=CC+SE
75	77	11	3	16	3	3		3	2	3	66.3	171	22.7	74.85	0.44	11.6	13.65	16.5	25.25	41.75	39.96	0	0		0	1	0	1	1	3	157	3	0	74=CC+SI
76	78	11	2	18	2	3	2	3	2	3																								75=CC+S2
77	80	11	3	17	2	3	1	3	2	3																								76=CC+S3
78	81	11	3	18	2	3	1	3	3	2	53.7	160.8	20.8	70.9	0.44	5.4	7.75	6.15	13.15	19.3	47.18	0	0	1	0	0	0	0	0	1	3	1	0	77=CC+RCE+TR
79	83	11	2	17	2	3	2	2	2	3	50.7	164.8	18.7	61.95	0.38	12.15	11.75	14.63	23.9	38.53	37.96	0	0	0	0	0	0	0	0	0	0	0	0	78=CC+RCE+SE
80	84	11	2	17	2	3	2	2	2	3	49.4	171.6	16.8	62.77	0.37	10.25	8.97	16	19.22	35.22	38.07	0	0	0	0	0	0	0	0	0	0	0	0	79=CC+RCE+SI
81	85	11	2	17	2	2	1	3	3	3	52.9	161	20.4	65.6	0.41	12.17	10.2	10.5	22.37	32.87	37.76	0	0	0	0	0	0	0	0	0	0	0	0	80=CC+RCE+S2
82	86	11	2	17	2	3	1		2	2																								82=CC+TR+SE
83	87	11	2	17	2	2	1	3	2	2	65.3	151	28.6	84.37	0.56	20.53	26.27	31.27	46.8	78.07	36.64	1	1	1	0	1	1	1	1	7	161	5	0	83=CC+TR+SI
84	88	11	3	17	2	2	2	2	2	3	43	163.6	16.1	57.9	0.35	6.3	5.2	5.7	11.5	17.2	41.88	0	0	0	0	0	0	0	0	0	0	0	0	84=CC+TR+S2
85	89	11	2	17	2	3	1	3	2	2	59.1	157.6	23.8	73.25	0.46	18.15	22.6	27.1	40.75	67.85	37.2	0	0	1	0	1	1	1	1	5	134	5	0	85=CC+TR+S3
86	90	11	2	17	2	3	2	3	2	3																								86=CC+SE+SI
87	91	11	3	17	2	3	1	3	3	3	88.8	174.2	29.3	86.6	0.5	21.3	15	20.45	36.3	56.75	37.75	1	1	1	1	1	1	1	1	8	70	5	1	87=CC+SE+S2
88	92	11	2	16	3	3	1	3	2	3	46.5	154.9	19.4	60.5	0.39	11.85	9	13.2	20.85	34.05	33.36	0	0	0	0	0	0	0	0	0	0	0	0	88=CC+SE+S3
89	93	11	3	17	2	3	2		2	2	59.1	180.8	18.1	65.95	0.36	6.95	6.1	7.35	13.05	20.4	40.43	0	0	0	0	0	0	0	0	0	0	0	0	89=CC+SI+S2
90	94	11	2	18	2	2	1	2	2	3	59.1	158.3	23.6	70.15	0.44	19.15	17.5	21.75	36.65	58.4	37.02	0	0		0	1	0	0	0	1	5	1	0	90=CC+SI+S3
91	95	11	3	17	2	3	1	3	2	3	69.2	174.5	22.7	74.45	0.43	8.5	8.6	15.63	17.1	32.73	45.97	0	0	0	0	0	0	0	0	0	0	0	0	91=CC+S2+S3
92	96	11	2	17	2	3	1	3	2	3	52.1	155.1	21.7	70.1	0.45	20.85	17.43	27.85	38.28	66.13	37.83	0	0	1	0	1	1	0	1	4	130	4	0	92=CC+RCE+TR+SE
93	97	11	2	17	2	2	2	3	2	2	65.8	164.5	24.3	74.3	0.45	19.75	18.8	27	38.55	65.55	31.44	0	1	1	0	1	1	0	0	4	166	4	0	93=CC+RCE+TR+SI
94	98	11	2	17	2	2	1	3	2	2																								94=CC+RCE+TR+S2
95	99	11	2	16	3	2	1		3	2																								95=CC+RCE+TR+S3
96	100	11	2	17	2	2	1	3	2	2																								96=CC+TR+SE+SI
97	101	11	2	17	2	2	1	3	2	3																								97=CC+TR+SE+S2
98	102	11	3	17	2	3	1	3	3	2	69.2	177	22.1	73.45	0.41	8.47	7.3	8.33	15.77	24.1	39.52	0	0	0	0	0	0	0	0	0	0	0	0	98=CC+TR+SE+S3
99	103	11	3	17	2	3	2	2	2	3																								99=CC+SE+SI+S2
100	104	11	3	17	2	3	2	2	2	3	64.9	172	21.9	79.17	0.46	7.25	14.75	21.5	22	43.5	36.68	0	1	1	0	1	1	0	1	5	167	5	0	100=CC+SE+SI+S3
101	105	11	2	17	2	3	1	3	2	2	57.5	159.5	22.6	70.25	0.44	17.1	17.8	22.03	34.9	56.93	32.19	0	0		0	1	0	0	0	1	5	1	0	101=CC+SI+S2+S3
102	106	11	2	15	3	3	2		3	3	56.4	163.5	21.1	68.7	0.42	15.65	13.1	22.25	28.75	51	37.8	0	0	0	0	0	0	0	0	0	0	0	0	102=CC+RCE+TR+SE+SI
103	107	11	2	17	2	3	2	3	2	3	50.6	172.5	17	62.75	0.36	10.15	5.95	7.17	16.1	23.27	32.81	0	0	0	0	0	0	0	0	0	0	0	0	103=CC+RCE+TR+SE+S2
104	108	11	3	17	2		2	3	2	3	80.2	171.3	27.3	84	0.49	12.5	14.25	23.25	26.75	50	38.53	1	1	1	1	1	1	1	1	8	70	5	1	104=CC+RCE+TR+SE+S3
105	109	11	2	14	3	2	1	2	2	3	50.2	154	21.2	65.47	0.43	13.65	13.5	23.4	27.15	50.55	33.38	0	0	0	0	0	0	0	0	0	0	0	0	105=CC+TR+SE+SI+S2
106	110	11	2	16	3	2	2	3	2	2	54.7	160	21.4	67.65	0.42	17.1	13.6	18.7	30.7	49.4	41	0	0	0	0	0	0	0	0	0	0	0	0	106=CC+TR+SE+SI+S3
107	111	11	3	16	3	2	1	3	2	2	62.3	174.5	20.5									0												107=CC+SE+SI+S2+S3
108	112	11	3	17	2	2	1	3	2	3	45.7	158.7	18.2	66.75	0.42	8	7.5	11	15.5	26.5	38.41	0	0	0	0	0	0	0	0	0	0	0	0	108=CC+RCE+TR+SE+SI+S2
109	113	11	3	17	2	3	2	2	2	3	69.9	183.6	20.7									0												109=CC+RCE+TR+SE+SI+S3
110	114	11	3	17	2	3	1	3	2	3	57.4	174	19									0												110=CC+RCE+TR+SE+SI+S2+S3
111	115	11	3	17	2	2	1		2	3	50.1	174	16.6	65	0.37	7.5	6.5	9	14	23	41.24	0	0	0	0	0	0	0	0	0	0	0	0	111=RCE+TR
112	116	11	3	17	2	2	1	3	2	3	56.7	182.5	17									0												112=RCE+SE
113	117	11	3	16	3	2	2	3	2	3																								113=RCE+SI
114	118	11	2	16	3	2	2	3	2	3	46.4	158.5	18.5									0												114=RCE+S2
115	119	11	2	16	3	3	1	3	3	3	59	168.5	20.8	65.1	0.39	15.47	9.3	18.5	24.77	43.27	32.23	0	0	0	0	0	0	0	0	0	0	0	0	115=RCE+S3
116	120	11	2	15	3	2	2	3	2	2	48.5	159.7	19	64	0.4	13.45	10.55	14.8	24	38.8	33.36	0	0	0	0	0	0	0	0	0	0	0	0	116=RCE+TR+SE
117	121	11	2	17	2	3	1	3	2	2	49	160	19.1	60.45	0.38	17.57	10.15	16.23	27.72	43.95	38.11	0	0	0	0	0	0	0	0	0	0	0	0	117=RCE+TR+SI
118	122	11	3	16	3	2	1	3	3	3	73.5	178	23.2									0												118+RCE+TR+S2
119	123	11	3	17	2	3	2	3	3	3	57.3	167.5	20.4	71.23	0.43	4.4	6.1	5.85	10.5	16.35	55.68	0	0	0	0	0	0	0	0	0	0	0	0	119=RCE+TR+S3
120	124	11	2	16	3	3	2	3	2	3	55.8	158.5	22.2	71.7	0.45	14.35	15.2	23.4	29.55	52.95	37.68	0	0	1	0	0	0	0	0	1	3	1	0	120=RCE+SE+SI
121	125	11	3	17	2	3	2	2	3	2	58.6	170.5	20.2	71.33	0.42	7.5	6.5	8.5	14	22.5	52.21	0	0	0	0	0	0	0	0	0	0	0	0	121=RCE+SE+S2
122	126	11	3	16	3	2	2		2	2	63.3	175	20.7									0												122=RCE+SE+S3
123	127	11	3	16	3	3	2	3	3	3	68.6	177.8	21.7	76.75	0.43	7	7.5	11	14.5	25.5	39.75	0	0		0	0	0	0	0	0	0	0	0	123=RCE+SI+S2
124	128	11	3	16	3	3	2	3	3	2	58.1	160.5	22.6	71.3	0.44	9.55	7.9	10	17.45	27.45	40.7	0	0	1	0	0	0	0	0	1	3	1	0	124=RCE+SI+S3
125	129	11	2	17	2	3	2	3	2	3	61.4	168.5	21.6									0												125=RCE+S2+S3
126	130	11	3	18	2	3	2		2	3	60.3	177	19.3	68.17	0.39	5.35	6.85	6.25	12.2	18.45	40.14	0	0	0	0	0	0	0	0	0	0	0	0	126=RCE+TR+SE+SI
127	131	11	2	17	2	2	1	3	2	2	98	171	33.5	97.25	0.57	28.33	35.83	39.67	64.17	103.83	28.54	1	1	1	1	1	1	1	1	8	70	5	1	127=RCE+TR+SE+S2
128	132	11	2	17	2	3	2	2	2	2	56.6	162.2	21.5	67.85	0.42	19.5	10.3	15.05	29.8	44.85	32.27	0	0	0	0	0	0	0	0	0	0	0	0	128=RCE+TR+SE+S3
129	133	11	2	19	2	2	1	3	3	2	84.7	157	34.4	90.5	0.58	28.75	31.75	34.75	60.5	95.25	29.38	1	1	1	1	1	1	1	1	8	70	5	1	129=RCE+SE+SI+S2
130	134	11	2	16	3	3	1	3	3	3	63.5	165.6	23.2	68.75	0.42	16.37	10.6	15.5	26.97	42.47	40.21	0	0	0	0	0	0	0	0	0	0	0	0	130=RCE+SE+SI+S3
131	135	11	2	16	3	2	1	3	2	3	65.6	168.1	23.2	68.7	0.41	14.35	15.2	21.6	29.55	51.15	36.8	0	0	0	0	0	0	0	0	0	0	0	0	131=RCE+SI+S2+S3
132	136	11	3	17	2	3	2	3	3	3	58.2	180.5	17.9	68.75	0.38	8.25	8.5	12	16.75	28.75	40.51	0	0	0	0	0	0	0	0	0	0	0	0	132=RCE+TR+SE+SI+S2
133	137	11	2	16	3	2	1	3	2	2	78.3	169.4	27.3	75.85	0.45	23.7	21.1	37.25	44.8	82.05	30.49	1	1		1	1	1	1	1	8	70	5	1	133=RCE+TR+SE+SI+S3
134	138	11	2	17	2	3	1	3	2	2	62.7	159.5	24.7	73	0.46	23.25	20.2	25.8	43.45	69.25	36.88	1	0	1	1	1	0	1	1	6	168	5	0	134=RCE+SE+SI+S2+S3
135	139	11	2	17	2	2	2	3	2	3																								135=RCE+TR+SE+SI+S2+S3
136	140	11	3	17	2	3	1	3	2	3	77.3	179	24.1	83	0.46	19	17	17.5	36	53.5	38.79	1	1	1	1	1	1	1	1	8	70	5	1	136=TR+SE
137	141	11	2	17	2	3	2	2	2	3	47.4	163.8	17.7	59.75	0.36	12.45	9.55	15.2	22	37.2	38.25	0	0	0	0	0	0	0	0	0	0	0	0	137=TR+SI
138	142	11	2	16	3	3	1	3	3	2	65.1	161.6	24.9	76.13	0.47	23.9	17.4	23.8	41.3	65.1	36.84	1	1	1	1	1	0	1	0	6	63	5	0	138=TR+S2
139	143	11	2	16	3	3	2	2	2	3	53.9	160	21.1	71.25	0.45	18.3	14.75	24.3	33.05	57.35	32.69	0	0		0	0	0	0	0	1	3	1	0	139=TR+S3
140	144	11	2	16	3	3	2	2		3	45.2	156	18.6	60.15	0.39	13.4	14.15	14.55	27.55	42.1	33.47	0	0	0	0	0	0	0	0	0	0	0	0	140=TR+SE+SI
141	145	11	2	17	2	2	2	2	2	3	54.1	174.5	17.8	60.75	0.35	19.75	11.8	16.07	31.55	47.62	37.65	0	0	0	0	0	0	0	0	0	0	0	0	141=TR+SE+S2
142	146	11	3	17	2	3	1	3	3	3	62.4	170.5	21.5	71.25	0.42	10	7.5	12	17.5	29.5	40.13	0	0	0	0	0	0	0	0	0	0	0	0	142=TR+SE+S3
143	147	11	2	17	2	3	1	3	2	3	59.5	168.4	21	69.13	0.41	14.95	14.1	21	29.05	50.05	32.01	0	0	0	0	0	0	0	0	0	0	0	0	143=TR+SI+S2
144	148	11	2	16	3	2	1	2	2	3	49.4	166.5	17.8	63.6	0.38	13.65	9.75	16.05	23.4	39.45	38.25	0	0	0	0	0	0	0	0	0	0	0	0	144=TR+SI+S3
145	149	11	2	16	3	2	2		3	3	52	156.2	21.3	66.85	0.43	10.95	10.3	17.75	21.25	39	38.02	0	0	0	0	0	0	0	0	0	0	0	0	145=TR+S2+S3
146	150	11	2	16	3	3	2	2	2	3	58.9	161	22.7	71.35	0.44	18.2	13.55	22.8	31.75	54.55	37.4	0	0		0	0	0	0	0	0	0	0	0	146=TR+SE+SI+S2
147	151	11	2	17	2	3	1	3	2	3	47.2	161.3	18.1	59.6	0.37	16.93	18.25	13.1	35.18	48.28	33.11	0	0	0	0	1	0	0	0	1	5	1	0	147=TR+SE+SI+S3
148	152	11	2	17	2	3	1	3	3	3																								148=TR+SI+S2+S3
149	153	11	2	17	2	3	1	3	2	3	61.8	168.5	21.8	67.7	0.4	12.25	11.3	13.25	23.55	36.8	36.96	0	0	0	0	0	0	0	0	0	0	0	0	149=TR+SE+SI+S2+S3
150	154	11	2	17	2	3	2	2	2	3	50.2	151.2	22	66.8	0.44	16.6	13.8	19.17	30.4	49.57	38	0	0		0	0	0	0	0	1	3	1	0	150=SE+SI
151	155	11	2	17	2	2	1	2	3	2	84.6	163.5	31.7	85.57	0.52	38.7	36.35	34.6	75.05	109.65	29.75	1	1	1	1	1	1	1	1	8	70	5	1	151=SE+S2
152	156	11	2	16	3	3	1		2	3	56.5	159	22.4	68.5	0.43	22	13.25	23	35.25	58.25	32.46	0	0	0	1	0	0	0	0	1	8	1	0	152=SE+S3
153	157	11	2	18	2	3	1		2	2	54.5	160.2	21.2	62.95	0.39	12.6	11.5	16.33	24.1	40.43	37.43	0	0	0	0	0	0	0	0	0	0	0	0	153=SE+S2+S3
154	158	11	3	18	2	2	2		2	3	95	176.5	30.5	93.47	0.53	22.57	29.35	31.33	51.92	83.25	37.02	1	1	1	1	1	1	1	1	8	70	5	1	154=SE+SI+S2+S3
155	159	11	2	15	3	2	1	3	2	3	50.5	162.3	19.2	70	0.43	22.55	13	10.73	35.55	46.28	41.56	0	0	0	1	0	0	0	0	1	4	1	0	155=SI+S2
156	160	11	2	14	3	3	1		2	3	70.3	159.1	27.8	76.3	0.48	20.4	21.75	24.5	42.15	66.65	31.57	1	1	1	0	1	0	1	1	6	161	5	0	156=SI+S3
157	161	11	2	15	3	2	1	2	2	3	50.9	153.7	21.6	65.1	0.42	16.55	11.2	24.7	27.75	52.45	33.14	0	0	0	0	0	0	0	0	0	0	0	0	157=SI+S2+S3
158	162	11	2	15	3	3	2	3	2	3	59.7	159	23.6	68.3	0.43	27.3	16.75	32.35	44.05	76.4	32.35	0	0	0	1	0	1	1	1	4	148	4	0	158=S2+S3
159	163	11	3	16	3	2	1	3	2	3	64.9	172	21.9	70.7	0.41	5.05	8.2	6.7	13.25	19.95	55.18	0	0	0	0	0	0	0	0	0	0	0	0	159=IMC+CC+RCE+SE+SI+S2+S3
160	164	11	2	15	3	2	1	2	2	3	43.6	156	17.9	57.75	0.37	9.8	9.1	10.6	18.9	29.5	38.96	0	0	0	0	0	0	0	0	0	0	0	0
161	165	11	3	16	3	3	1	3	2	3	49.8	166.4	18	62.65	0.38	8.57	5.7	6.83	14.27	21.1	41.44	0	0	0	0	0	0	0	0	0	0	0	0	161=IMC+CC+RCE+SE+S2+S3
162	166	11	3	15	3	3	1	3		3	62.5	179.5	19.4	76.75	0.43	17.5	12	22	29.5	51.5	37.25	0	0	0	1	1	1	1	1	5	149	5	0	162=IMC+CC+RCE+SI+S3
163	167	11	3	15	3	3	2		3	3	58.6	175	19.1	68	0.39	8.5	8.5	9.5	17	26.5	40.83	0	0	0	0	0	0	0	0	0	0	0	0	163=CC+RCE+SE+SI+S2+S3
164	168	11	3	14	3	2	1	3		3	29.5	147	13.7	56.25	0.38	6.33	4.17	4.5	10.5	15	50.08	0	0	0	0	0	0	0	0	0	0	0	0	164=IMC+CC+RCE+SE+SI
165	169	11	3	14	3	3	2	3	2	3	49.7	162.5	18.8	63.5	0.39	7.1	7.5	7.8	14.6	22.4	38.59	0	0	0	0	0	0	0	0	0	0	0	0	165=IMC+CC+RCE+TR+SE+S2+S3
166	170	11	3	14	3	3	1	2	2	3	57.8	169.1	20.2	62.8	0.37	11.8	7.8	9	19.6	28.6	41.08	0	0	0	0	0	0	0	0	0	0	0	0	166= CC+RCE+SE+SI
167	171	11	2	15	3	3	2	2	2	3	39.7	148.6	18	63.3	0.43	10.5	9.85	12.05	20.35	32.4	39.31	0	0	0	0	0	0	0	0	0	0	0	0	167=CC+RCE+SE+SI+S3
168	173	11	3	15	3	3	1		2	2	69.8	171	23.9	75	0.44	10.33	9	13.17	19.33	32.5	39.82	1	0		0	0	0	0	0	1	1	1	0	168=IMC+RCE+TR+SE+S2+S3
169	174	11	3	14	3	3	2	3	2	2	70.6	177.3	22.5	74.05	0.42	13	9.7	12.3	22.7	35	39.93	0	0	0	1	0	0	0	0	1	4	1	0	169=CC+RCE+SE
170	175	11	2	15	3	3	2	3	2	3	50.2	160.2	19.6	63.6	0.4	21.45	14.35	11.8	35.8	47.6	33.2	0	0	0	0	0	0	0	0	0	0	0	0	170=TR+SE+S2+S3
171	176	11	2	15	3	3	1	3	2	3	59	164.9	21.7	66.75	0.4	13.5	9.3	12.47	22.8	35.27	40.79	0	0	0	0	0	0	0	0	0	0	0	0	171= IMC+CC+TR+SI+S2+S3
172	177	11	2	15	3	2	2	3	2	3	52.3	156.8	21.3	63.85	0.41	13.75	14.35	14.95	28.1	43.05	38.17	0	0	0	0	0	0	0	0	0	0	0	0	172=IMC+RCE+TR+SE+SI+S2+S3
173	178	11	2	15	3	2	1	3	3	3	62.3	163	23.5	74.1	0.45	17.55	15.93	27.47	33.48	60.95	37.27	0	1	1	0	0	1	0	0	3	79	3	0	173=IMC+CC+RCE+TR+SI+S2+S3
174	179	11	2	15	3	2	1		3	3	58.9	163.6	22	70.77	0.43	11.15	12.57	19.55	23.72	43.27	40.8	0	0	0	0	0	0	0	0	0	0	0	0	174= IMC+CC+TR+SE+S2+S3
175	180	11	3	14	3	2	2	3	3	2	45.7	159.6	17.9	62	0.39	7.25	5.5	7.75	12.75	20.5	53.91	0	0	0	0	0	0	0	0	0	0	0	0	175=IMC+RCE+SE+SI+S3
176	181	11	2	15	3	3	1	3	3	2	73.2	153.5	31.1	86.85	0.57	19.4	27.95	32.5	47.35	79.85	36.29	1	1	1	0	1	1	1	1	7	159	5	0	176=CC+RCE+TR+SI+S2+S3
177	182	11	2	15	3	2	1		2	2	70.2	162.2	26.7	74.45	0.46	20.8	17.93	20.33	38.73	59.07	31.4	1	1	1	0	1	0	0	0	4	38	4	0	177=RCE+TR+SE+S2+S3
178	183	11	3	15	3	2	1	3	2	2	126.2	188.2	35.6	111.1	0.59	27.5	40	40	67.5	107.5	31.52	1	1	1	1	1	1	1	1	8	70	5	1	178=RCE+SE+S2+S3
179	184	11	3	15	3	3	1	3	2	3	57.1	163.5	21.4	67	0.41	9.75	8	10.5	17.75	28.25	37.74	0	0	0	0	0	0	0	0	0	0	0	0	179=IMC+CC+RCE+SE+SI+S3
180	185	11	2	15	3	3	1	3	2	3	64.5	172.6	21.7	74	0.43	17.3	14.57	16.5	31.87	48.37	40.3	0	1	0	0	0	0	0	0	1	2	1	0	180=IMC+TR+SI+S2+S3
181	186	11	2	15	3	2	2	3	2	3	64.8	163.7	24.2	73.4	0.45	20.45	17.45	23.13	37.9	61.03	37.05	0	1	1	0	1	0	0	0	3	169	3	0	181=SE+SI+S3
182	187	11	2	15	3	3	2	3	2	3	57.5	175.2	18.7	64.85	0.37	13.65	8.2	14.6	21.85	36.45	40.93	0	0	0	0	0	0	0	0	0	0	0	0	182=IMC+TR+S2+S3
183	188	11	3	15	3	2	1	3	2	3	59.1	169.5	20.6	69	0.41	10	10.17	13	20.17	33.17	40.79	0	0	0	0	0	0	0	0	0	0	0	0	183=RCE+TR+SI+S2+S3
184	189	11	2	15	3	3	2	3	2	2	62.7	167.5	22.4	76.35	0.46	19.8	22.65	27.83	42.45	70.28	32.08	0	1	1	0	1	1	1	1	6	163	5	0	184=IMC+CC+RCE+TR+S2+S3
185	190	11	2	14	3	3	2	3	3	3		159.1		66.6	0.42	13.1	10.1	15	23.2	38.2			0	0	0	0	0	0	0					185=IMC+TR+SE+S2+S3
186	191	11	3	17	2	2	2	2	2	3																								186=IMC+RCE+SE+SI
187	192	11	2	15	3	3	2	3	2	3
188	193	11	2	15	3	2	2	3	3	2		160.1		63.75	0.4	10.3	8.95	12.65	19.25	31.9			0	0	0	0	0	0	0
189	194	11	3	15	3	2	2		2	3
190	195	11	2	15	3	2	1	3	2	2		163.4		85.6	0.52	30.6	25.5	27.25	56.1	83.35			1	1	1	1	1	1	1
191	196	11	3	15	3	3	1	3	2	3
192	197	11	2	16	3	3	1	3	2	3	57	164.9	21	65.2	0.4	10.05	11.15	12.95	21.2	34.15	32.41	0	0	0	0	0	0	0	0	0	0	0	0
193	198	11	3	17	2	3	2	2	2	3	65.9	167.7	23.4	74.15	0.44	10.45	13.2	11.43	23.65	35.08	39.81	0	0	1	0	1	0	1	0	3	121	3	0
194	199	11	3	17	2	2	1		3	3	68.8	188.6	19.3	71.75	0.38	7.5	11	10	18.5	28.5	51.29	0	0	0	0	0	0	0	0	0	0	0	0
195	200	11	2	15	3	2	1	3	2	3	45.6	159	18	56.8	0.36	11.45	14.55	10.65	26	36.65	38.78	0	0	0	0	0	0	0	0	0	0	0	0
196	201	11	2	16	3	3	1	2	2	3	53.3	153	22.8	64.65	0.42	16.55	11.25	14.15	27.8	41.95	37.9	0	0	0	0	0	0	0	0	0	0	0	0
197	202	11	2	15	3	3	2	2	2	3	61.1	160.7	23.7	72.2	0.45	28.73	22.2	30.3	50.93	81.23	32.22	0	0	1	1	1	1	1	1	6	134	5	0
198	203	11	3	16	3	2	2		2	2	59.9	181	18.3	67	0.37	10.5	7	10.33	17.5	27.83	40.53	0	0	0	0	0	0	0	0	0	0	0	0
199	204	11	3	16	3	3	1	3	3	2	62.8	180.5	19.3	73.25	0.41	6.17	5.5	7.5	11.67	19.17	46.72	0	0	0	0	0	0	0	0	0	0	0	0
200	205	11	2	16	3	3	2	2	2	3	42.4	160.4	16.5	56.63	0.35	9.2	8.1	7.6	17.3	24.9	33.72	0	0	0	0	0	0	0	0	0	0	0	0
201	206	11	2	16	3	3	2	2	2	3	43.2	154.5	18.1	59.63	0.39	14.6	10.75	8.45	25.35	33.8	33.65	0	0	0	0	0	0	0	0	0	0	0	0
202	207	11	3	16	3	2		3	2	2	65.6	183	19.6	69.33	0.38	4.55	6.83	6.4	11.38	17.78	40.02	0	0	0	0	0	0	0	0	0	0	0	0
203	208	11	2	16	3	3	2		2	3	48.9	149.4	21.9	66.15	0.44	22.1	20.85	23.45	42.95	66.4	33.14	0	0	0	1	1	0	1	1	4	170	4	0
204	209	11	2	17	2	3	1	3	2	3	67.4	164	25.1	75.8	0.46	31	31.75	39	62.75	101.75	31.29	1	1	1	1	1	1	1	1	8	70	5	1
205	210	11	2	17	2	2	2	3	2	3	51.7	158.9	20.5	63.05	0.4	10.9	8.1	10.3	19	29.3	43.41	0	0	0	0	0	0	0	0	0	0	0	0
206	211	11	3	16	3	2	1	3	2	3	64	179	20	69.85	0.39	9.6	8.45	7.73	18.05	25.78		0	0	0	0	0	0	0	0	0	0	0	0
207	212	11	3	15	3	3	2		2	3	52.8	160.5	20.5	73.25	0.46	7.5	8.33	12.25	15.83	28.08	41.35	0	0	1	0	0	0	0	0	1	3	1	0
208	213	11	3	17	2	2	2	3	2	2	71.8	180.9	21.9	73	0.4	7	8	11.67	15	26.67	39.28	0	0	0	0	0	0	0	0	0	0	0	0
209	214	11	3	18	2	3	1	3		3	61.6	167	22.1	70.55	0.42	10.5	9.4	7.75	19.9	27.65	46.47	0	0	0	0	0	0	0	0	0	0	0	0
210	215	11	3	17	2	3	1	3	2	3	62.5	167	22.4	74.25	0.44	12.1	11.3	14.8	23.4	38.2	51.86	0	0	1	1	0	0	0	0	2	111	2	0
211	216	11	3	16	3	3		3	2	3	66.2	179	20.7	70.3	0.39	6.4	9.3	7.75	15.7	23.45	39.97	0	0	0	0	0	0	0	0	0	0	0	0
212	217	11	3	16	3	2	1	3	2	3	56.8	171.8	19.2	71	0.41	6.83	7.67	8.83	14.5	23.33	40.81	0	0	0	0	0	0	0	0	0	0	0	0
213	218	11	3	16	3	3	2	3	2	3	63.2	171.9	21.4	70.5	0.41	7.5	8.9	9.6	16.4	26	40.24	0	0	0	0	0	0	0	0	0	0	0	0
214	219	11	2	16	3	2	2	2	2	3	52.8	166.2	19.1	68.55	0.41	13.3	12.85	13.3	26.15	39.45	32.79	0	0	0	0	0	0	0	0	0	0	0	0
215	220	11	2	16	3	3	1	3	2	3	64.2	160.9	24.8									1
216	221	11	3	16	3	3	2	3	2	3	59.4	169.6	20.7	67.5	0.4	7.33	8.5	7.83	15.83	23.67	52.32	0	0	0	0	0	0	0	0	0	0	0	0
217	222	11	3	15	3	3	1	3	2	3	54.9	167.2	19.6	67.25	0.4	11.67	8.5	14.33	20.17	34.5	37.94	0	0	0	0	0	0	0	0	0	0	0	0
218	223	11	2	17	2	3	2	3	2	3	83.1	160.5	32.3	84.5	0.53	40	23.6	40	63.6	103.6	29.88	1	1	1	1	1	1	1	1	8	70	5	1
219	224	11	3	15	3	3	2	3	3	3	59.4	179	18.5	68.25	0.38	7.5	7.25	11.17	14.75	25.92	40.76	0	0	0	0	0	0	0	0	0	0	0	0
220	225	11	2	16	3	3	1	3	2	2	65.3	170.1	22.6	71.4	0.42	29.25	22.55	31.25	51.8	83.05	36.82	0	0	0	1	1	1	1	1	5	149	5	0
221	226	11	3	15	3	3	1	3	2	2	57.8	163.9	21.5	69	0.42	8.75	7	11.5	15.75	27.25	40.9	0	0	0	0	0	0	0	0	0	0	0	0
222	227	11	2	16	3	3	1	2	2	3	77.1	156.8	31.4	86.13	0.55	39.33	34.37	40	73.7	113.7	35.76	1	1	1	1	1	1	1	1	8	70	5	1
223	228	11	2	16	3	2	1		3	2	52.8	164.8	19.4									0			0	0	0	0	0
224	229	11	3	16	3	2	2	3	2	3	69.9	171.6	23.7	73.67	0.43	11.25	11	18.5	22.25	40.75	39.63	1	0	0	0	0	1	0	1	3	35	3	0
225	230	11	2	16	3	3	2	3	2	3	54	163	20.3	62.65	0.38	18.25	16.9	20.43	35.15	55.58	37.84	0	0	0	0	0	0	0	0	0	0	0	0
226	231	11	3	16	3	3	2	3	2	3	61.7	172.6	20.7	72.5	0.42	7.45	9	9.5	16.45	25.95	46.82	0	0	0	0	0	0	0	0	0	0	0	0
227	232	11	3	15	3	3	2	3	3	3	60.8	173.9	20.1	73	0.42	8.67	7.75	8.25	16.42	24.67	40.63	0	0	0	0	0	0	0	0	0	0	0	0
228	233	11	3	16	3	3	2	3	2	3	77.4	180	23.9	78	0.43	17.5	9.5	18	27	45	38.96	1	1	0	1	0	1	1	1	6	171	5	0
229	234	11	2	15	3	3	1	3	2	3	56.3	171.5	19.1	69.55	0.41	13.93	15.15	20.6	29.08	49.68	37.81	0	0	0	0	0	0	0	0	0	0	0	0
230	235	11	3	16	3	3	2	3	2	3	61.4	183.5	18.2	69	0.38	7.5	7	10	14.5	24.5	46.85	0	0	0	0	0	0	0	0	0	0	0	0
231	236	11	2	16	3	3	2	3	3	3	54.6	164.6	20.2	65.35	0.4	19.43	13.4	22.1	32.83	54.93	37.79	0	0	0	0	0	0	0	0	0	0	0	0
232	237	11	2	16	3	3	2	3	2	3	87.1	162.3	33.1									1
233	238	11	3	16	3	2	2	3	3	3	66.7	178.6	20.9	79	0.44	13	10.25	13.5	23.25	36.75	39.92	0	1	1	1	0	0	0	0	3	77	3	0
234	239	11	2	17	2	3	2	3	2	3	44.7	164.2	16.6	59.6	0.36	8.7	9.35	12.1	18.05	30.15	38.5	0	0	0	0	0	0	0	0	0	0	0	0
235	240	11	2	16	3	3	1		2	2	72	166.3	26									1
236	241	11	2	16	3	3	2	3	2	2	77.3	159.1	30.5									1
237	242	11	3	15	3	3	2	2	2	3	59	170	20.4									0
238	243	11	2	16	3	3	1	3	2	3	69.9	169.5	24.3	72.25	0.43	22.25	13.4	22.25	35.65	57.9		1	0	0	1	0	0	0	0	2	11	2	0
239	244	11	3	17	2	2	2	3	2	2	66.3	168.5	23.4	74.75	0.44	7.25	10	13.33	17.25	30.58		0	0	1	0	0	0	0	0	1	3	1	0
240	245	11	3	18	2	3	1	3	3	2
241	246	11	3	15	3						69.7	172.5	23.4	80	0.46	19.5	13.5	18.25	33	51.25	36.61	0	1	1	1	1	1	1	1	7	110	5	0
242	247	11	2	14	3						48.9	156.7	19.9	65.3	0.42	14.23	13.2	17	27.43	44.43	38.66	0	0	0	0	0	0	0	0	0	0	0	0
243	248	11	3	15	3						62.6	175.5	20.3	74.75	0.43	10	7.5	8.5	17.5	26	40.47	0	0	0	0	0	0	0	0	0	0	0	0
244	249	6	2	15	3	2	2	3	2	3	46.3	164	17.2	61.35	0.37	14.55	14	15.97	28.55	44.52	33.55	0	0	0	0	0	0	0	0	0	0	0	0
245	250	6	3	15	3	2	2	3	2	3	60.3	177	19.3	67.25	0.38	6.5	6.25	9.5	12.75	22.25	40.68	0	0	0	0	0	0	0	0	0	0	0	0
246	251	6	2	16	3	2	1	3	2	3	37.3	149.4	16.7	56.2	0.38	12.23	8.1	6.45	20.33	26.78	34.18	0	0	0	0	0	0	0	0	0	0	0	0
247	252	6	2	17	2	2	2	2	2	3
248	253	6	2	16	3	2	2		2	3	65.7	162.5	24.9	77.25	0.48	31.9	41.13	50	73.03	123.03	31.63	1	1	1	1	1	1	1	1	8	70	5	1
249	254	6	2	17	2	3	2	2	3	3	47.1	157	19.1	65.5	0.42	18.07	16.23	12.77	34.3	47.07	33.12	0	0	0	0	0	0	0	0	0	0	0	0
250	255	6	3	16	3	3	2	3	2	2
251	256	6	2	17	2	3	1	3	3	3	58.7	158.1	23.5	67.5	0.43	21.33	22	28.67	43.33	72	32.08	0	0	0	0	1	1	1	1	4	154	4	0
252	257	6	2	16	3	3	2	3	3	3	77.3	161.5	29.6	84.4	0.52	36.8	38.33	35.43	75.13	110.57	30.58	1	1	1	1	1	1	1	1	8	70	5	1
253	258	6	2	15	3	2	2	3	2	3	68.4	164.6	25.3	74.05	0.45	30.7	22.85	43.8	53.55	97.35	36.72	1	1	1	1	1	1	1	1	8	70	5	1
254	259	6	2	16	3	2	2	3	2	3	77.3	159.5	30.4	92	0.58	38.67	44.63	47.2	83.3	130.5	35.74	1	1	1	1	1	1	1	1	8	70	5	1
255	260	6	2	17	2	3	2		2	3	82	173.2	27.3	83.85	0.48	41.1	38.35	46.35	79.45	125.8	29.98	1	1	1	1	1	1	1	1	8	70	5	1
256	262	6	3	17	2	3	2	2	2	3	71.5	163.5	26.8	85	0.52	24	24.33	25	48.33	73.33	39.31	1	1	1	1	1	1	1	1	8	70	5	1
257	263	6	2	18	2	3	1	2	2	3	45.4	161.5	17.4	58.15	0.36	12.8	9.95	12	22.75	34.75	41.48	0	0	0	0	0	0	0	0	0	0	0	0
258	264	6	2	17	2	3	2	3	2	2	51	162.5	19.3	62.5	0.38	10.5	11.7	20.35	22.2	42.55	37.93	0	0	0	0	0	0	0	0	0	0	0	0
259	265	6	3	16	3	3	2	3	2	2	61.4	171	21	70	0.41	10.25	9	18	19.25	37.25	37.17	0	0	0	0	0	1	0	0	1	6	1	0
260	266	6	2	17	2	3	2	2	2	3	63.1	157	25.6	71.55	0.46	27.15	24.75	32.47	51.9	84.37	31.68	1	0	1	1	1	1	1	1	7	172	5	0
261	267	6	3	16	3	3	1		2	3	69.2	173	23.1	75	0.43	10	10.75	11	20.75	31.75	46.15	0	0	0	0	0	0	0	0	0	0	0	0
262	268	6	3	17	2	3	2	2	2	3	63.6	171	21.8	69.5	0.41	7.1	8.55	8.75	15.65	24.4	51.76	0	0	0	0	0	0	0	0	0	0	0	0
263	269	6	2	17	2	3	1	3	2	3	43.1	149.2	19.4	62.65	0.42	13.05	9.65	8.4	22.7	31.1	38.64	0	0	0	0	0	0	0	0	0	0	0	0
264	270	6	2	17	2	3	2	3	2	3	50.1	163.4	18.8	69.65	0.43	15.35	14.2	27.17	29.55	56.72	32.85	0	0	0	0	0	1	0	0	1	6	1	0
265	271	6	3	17	2	3	1	3	2	3	56.1	168	19.9	69.85	0.42	4.3	7.55	7.35	11.85	19.2	40.7	0	0	0	0	0	0	0	0	0	0	0	0
266	272	6	3	16	3	2	2		3	2	65.3	177	20.8	72.15	0.41	10.65	8.3	9.63	18.95	28.58	51.79	0	0	0	0	0	0	0	0	0	0	0	0
267	273	6	2	17	2	3	2	3	2	2	84.5	161.8	32.3	92.05	0.57	41.35	48.65	48.5	90	138.5	29.76	1	1	1	1	1	1	1	1	8	70	5	1
268	274	6	3	18	2	3	2		2	3	46.9	162	17.9	68.5	0.42	8	7	14	15	29	41.34	0	0	0	0	0	0	0	0	0	0	0	0
269	275	6	2	16	3	3	1	3	2	2	49	160.5	19	62.9	0.39	11	12.2	15.1	23.2	38.3	38.29	0	0	0	0	0	0	0	0	0	0	0	0
270	276	6	3	17	2	3	2	2	2	3	64.9	169.5	22.6	76	0.45	14.5	15.5	28.75	30	58.75	36.68	0	0	1	1	1	1	1	1	6	135	5	0
271	277	6	2	17	2	3	1	3	2	2	46.9	152.6	20.1	64.8	0.42	23.85	17.05	24.9	40.9	65.8	33.14	0	0	0	1	0	0	1	0	2	138	2	0
272	280	6	2	17	2	3	2	3	2	3	42.4	160.3	16.5	62.85	0.39	12.5	13.8	20.87	26.3	47.17	38.7	0	0	0	0	0	0	0	0	0	0	0	0
273	281	6	3	17	2	3	2	3	2	3	56.6	162	21.6	67.6	0.42	8.6	9.1	9	17.7	26.7	40.65	0	0	0	0	0	0	0	0	0	0	0	0
274	282	6	2	17	2	3	1	3	2	3	48.5	166.3	17.5	64.2	0.39	14.9	15.5	21.7	30.4	52.1	38.15	0	0	0	0	0	0	0	0	0	0	0	0
275	283	6	2	17	2	3	2	2	2	3	55.8	151.5	24.3	69.85	0.46	17.85	19.75	30.7	37.6	68.3	32.34	0	0	1	0	1	1	0	1	4	130	4	0
276	284	6	2	17	2	2	1	3	2	3	90.2	170.6	31	86.5	0.51	23.5	26.8	33.5	50.3	83.8	29.24	1	1	1	1	1	1	1	1	8	70	5	1
277	285	6	3	16	3	3	2	2	3	3	59.4	168	21.1	73	0.43	9.33	8.17	10.83	17.5	28.33	40.58	0	0	0	0	0	0	0	0	0	0	0	0
278	286	6	2	17	2	2	2	3	2	2	76.6	163.5	28.7	81.5	0.5	31.55	27.5	34.5	59.05	93.55	30.47	1	1	1	1	1	1	1	1	8	70	5	1
279	287	6	3	17	2	2		3	2	3	63.9	174	21.1	70.25	0.4	9	7	11	16	27		0	0	0	0	0	0	0	0	0	0	0	0
280	288	6	3	18	2	2	1	3	2	3	62.7	178	19.8	73.63	0.41	5.4	9.35	8.05	14.75	22.8	55.02	0	0	0	0	0	0	0	0	0	0	0	0
281	289	6	3	15	3	3	2	2	3	2	48.5	168.7	17	63.9	0.38	5.5	5.5	6.5	11	17.5	41.74	0	0	0	0	0	0	0	0	0	0	0	0
282	290	6	3	16	3	3	2	3	2	3	55.2	168	19.6	65	0.39	4.5	6	6.5	10.5	17	37.73	0	0	0	0	0	0	0	0	0	0	0	0
283	291	6	2	15	3	3	1	3	2	3	56.4	159.9	22.1	66.3	0.41	16.85	9.75	14.9	26.6	41.5	41.03	0	0	0	0	0	0	0	0	0	0	0	0
284	292	6	2	15	3	3	2	3	2	2	63.8	155.6	26.4	73.53	0.47	19.95	15.3	21.07	35.25	56.32	40.36	1	1	1	0	0	0	0	0	3	130	3	0
285	293	6	3	16	3	3	2	3	2	3	73.2	175	23.9	75.5	0.43	13.75	9	13.75	22.75	36.5	39.34	1	0	0	1	0	0	0	0	2	11	2	0
286	294	6	3	15	3	3	1	3	2	3	72.6	167.8	25.8	79.75	0.48	14	11.25	20.25	25.25	45.5	36.35	1	1	1	1	0	1	1	1	7	173	5	0
287	295	6	3	15	3	3	1		2	3	45.2	175	14.8	59	0.34	7.5	5.25	6.25	12.75	19	42.04	0	0	0	0	0	0	0	0	0	0	0	0
288	296	6	2	17	2	2	1	2	3	3	53.7	159.4	21.1	65.05	0.41	22.75	17.2	16.93	39.95	56.88	40.91	0	0	0	1	0	0	1	0	2	138	2	0
289	297	6	2	17	2	3	2	3	2	3	39.8	154	16.8	58.25	0.38	14.97	10.8	11.7	25.77	37.47	42.16	0	0	0	0	0	0	0	0	0	0	0	0
290	298	6	2	14	3	3	2	3	2	2	62.1	159.2	24.5	71.3	0.45	26.27	27.03	26.17	53.3	79.47	37.47	1	0	1	1	1	0	1	1	6	168	5	0
291	299	6	3	15	3	2	2	3	2	3	34.7	149.5	15.5	57.5	0.38	4	6.25	6.7	10.25	16.95	49.43	0	0	0	0	0	0	0	0	0	0	0	0
292	300	6	3	15	3	2	2	3	2	2
293	301	6	2	15	3	2	2	2	2	2	82.1	156.9	33.4	91.33	0.58	46.83	33.3	48.17	80.13	128.3	30.33	1	1	1	1	1	1	1	1	8	70	5	1
294	302	6	2	17	2	3	2	3	2	3	51.3	161.5	19.7	67.15	0.42	20	15.2	26.9	35.2	62.1	37.9	0	0	0	0	0	1	0	0	1	6	1	0
295	303	6	3	15	3	2	1	2	2	3	61.8	174	20.4	67.25	0.39	8.25	8.5	10.5	16.75	27.25	46.99	0	0	0	0	0	0	0	0	0	0	0	0
296	304	6	3	18	2	2	1	3	2	2	66.4	166.5	24	74.25	0.45	10	9.5	10.83	19.5	30.33	39.59	1	0	1	0	0	0	0	0	2	10	2	0
297	305	6	2	14	3	3	1	3	2	3	47.8	159.4	18.8	62.63	0.39	9.45	9	7	18.45	25.45	41.98	0	0	0	0	0	0	0	0	0	0	0	0
298	306	6	3	15	3	3	2	3	2	3	46.4	169	16.3	59.5	0.35	5.5	6.5	8.5	12	20.5	38.7	0	0	0	0	0	0	0	0	0	0	0	0
299	307	6	3	15	3	3	2		2	3	64.3	160	25.1	83.25	0.52	15.33	15	18	30.33	48.33	37.09	1	1	1	1	1	1	1	1	8	70	5	1
300	308	6	2	15	3	3	1	3	2	3	45.4	160.1	17.7	59.33	0.37	12.05	9.6	13.63	21.65	35.28	38.79	0	0	0	0	0	0	0	0	0	0	0	0
301	309	6	2	15	3	3	2	3	2	3	41.6	158	16.7	60.25	0.38	19.47	11.5	14.33	30.97	45.3	39.14	0	0	0	0	0	0	0	0	0	0	0	0
302	310	6	3	15	3	2	2	3	2	3	54.1	167.3	19.3	69.5	0.42	7.5	6.5	7.25	14	21.25	47.69	0	0	0	0	0	0	0	0	0	0	0	0
303	311	6	3	15	3	3	1	3	2	3	39.4	156	16.2	59.25	0.38	6	6	7.5	12	19.5	42.56	0	0	0	0	0	0	0	0	0	0	0	0
304	312	6	2	16	3	2	2	2		2	59.9	152.9	25.6	75.65	0.49	28	25.13	35.8	53.13	88.93	32.15	1	1	1	1	1	1	1	1	8	70	5	1
305	313	6	3	16	3	2	2	2	2	2	58.7	166.5	21.2	68.5	0.41	9	8.25	12	17.25	29.25	52.38	0	0	0	0	0	0	0	0	0	0	0	0
306	314	6	3	16	3	3	2	3	3	3	56.4	169.5	19.6	67	0.4	7	9	9.5	16	25.5	40.85	0	0	0	0	0	0	0	0	0	0	0	0
307	315	6	2	15	3	2	1	2	2	3	59	165	21.7	66.25	0.4	15.77	15.7	27.45	31.47	58.92	37.57	0	0	0	0	0	1	0	0	1	6	1	0
308	316	6	3	15	3	3	1	3	2	3	75.7	164	28.2	82	0.5	11.25	11.25	12.5	22.5	35	45.74	1	1	1	0	0	0	0	0	3	16	3	0
309	317	6	2	15	3	3	2	3	3	3	52	154.1	21.9	68.55	0.44	25.07	13.05	31.47	38.12	69.58	38.2	0	0	0	1	0	1	0	1	3	143	3	0
310	318	6	2	14	3	3	1	3	2	3	78.1	169.1	27.3	77	0.46	31	24.6	41.45	55.6	97.05	30.87	1	1	1	1	1	1	1	1	8	70	5	1
311	319	6	3	14	3	2	2	2	2	2	66.9	179	20.9	69.5	0.39	6.5	8.5	7.5	15	22.5	40.26	0	0	0	0	0	0	0	0	0	0	0	0
312	320	6	2	14	3	3	2		2	3	62.3	168.2	22	67.43	0.4	19.67	14.05	25.8	33.72	59.52	32.29	0	0	0	0	0	0	0	0	0	0	0	0
313	321	6	2	14	3	2	2	3	2	2	67.5	160.4	26.2	76.05	0.47	33.2	28.85	34.85	62.05	96.9	36.98	1	1	1	1	1	1	1	1	8	70	5	1
314	322	6	3	16	3	2	2	3	2	3	63.8	174	21.1	73.5	0.42	11.25	10.25	13.83	21.5	35.33	46.63	0	0	0	0	0	0	0	0	0	0	0	0
315	323	6	2	16	3	3	2	3	3	2	70.4	154	29.7	78.05	0.51	37.95	38.2	50	76.15	126.15	36.36	1	1	1	1	1	1	1	1	8	70	5	1
316	324	6	3	15	3	2	2			2	59.8	170	20.7	75.5	0.44	12.83	13.5	25.5	26.33	51.83		0	0	1	1	1	1	1	1	6	135	5	0
317	325	6	2	15	3	2	2	3	2	3	48.6	159.8	19	64.1	0.4	17.15	15.23	21.75	32.38	54.13	38.51	0	0	0	0	0	0	0	0	0	0	0	0
318	326	6	2	15	3	2	2	3	2	2	71.6	155	29.8	77.77	0.5	31.1	29.67	32.5	60.77	93.27	31.28	1	1	1	1	1	1	1	1	8	70	5	1
319	327	6	3	14	3	3	2	3	3	3	64.1	174	21.2	69	0.4	8	8	9.75	16	25.75	46.97	0	0	0	0	0	0	0	0	0	0	0	0
320	328	6	2	14	3	2	1	3	2	3	56.4	157.6	22.7	71.85	0.46	29.3	23.9	42.87	53.2	96.07	32.82	0	0	1	1	1	1	1	1	6	135	5	0
321	329	6	2	15	3	3	1	3	2	3	43.9	150.5	19.4	61.4	0.41	10.3	10.6	16.4	20.9	37.3	38.93	0	0	0	0	0	0	0	0	0	0	0	0
322	330	6	2	15	3	3	2	2	2	3	59.7	154.3	25.1	67.8	0.44	24.4	18.9	19.73	43.3	63.03	37.51	1	0	0	1	1	0	1	0	4	47	4	0
323	331	6	3	15	3	2	2		3	3	80.1	175.5	26	80	0.46	15	12	24	27	51	38.9	1	1	1	1	1	1	1	1	8	70	5	1
324	332	6	3	16	3	3	1	3	2	2
325	333	6	2	16	3	3	2	3	2	2	63.3	172.3	21.3	67.35	0.39	14.5	10.25	15.8	24.75	40.55	31.84	0	0	0	0	0	0	0	0	0	0	0	0
326	334	6	2	15	3	3	2	3	2	3	60.2	165	22.1	71.57	0.43	28.55	24.95	36.67	53.5	90.17	32.3	0	0	0	1	1	1	1	1	5	149	5	0
327	335	6	2	15	3	3	2	3	3	3	51.8	164.2	19.2	64.3	0.39	20.1	16.4	18.87	36.5	55.37		0	0	0	0	0	0	0	0	0	0	0	0
328	336	6	2	15	3	3	2	3	2	3	46.8	159.1	18.5	61.9	0.39	15.9	13.65	22.4	29.55	51.95	33.51	0	0	0	0	0	0	0	0	0	0	0	0
329	337	6	3	15	3	3	2	3	2	3	64.4	177	20.6	71.5	0.4	7.25	8	8.5	15.25	23.75	46.76	0	0	0	0	0	0	0	0	0	0	0	0
330	338	6	3	15	3	2	1	3	2	3	69.5	174	23	70	0.4	11.75	8.67	13.5	20.42	33.92	51.59	0	0	0	0	0	0	0	0	0	0	0	0
331	339	6	2	16	3	2	2	2	2	2	47	153.1	20.1	58	0.38	15.25	12.6	15.7	27.85	43.55	33.31	0	0	0	0	0	0	0	0	0	0	0	0
332	340	6	2	15	3	2	1	3	2	3	54.7	156.4	22.4	67.5	0.43	17.77	18.1	17	35.87	52.87	37.96	0	0	0	0	1	0	0	0	1	5	1	0
333	341	6	3	16	3	3	1	3		2	51.4	168.2	18.2	68.75	0.41	8.25	8.15	14.3	16.4	30.7	41.3	0	0	0	0	0	0	0	0	0	0	0	0
334	342	6	3	17	2	2	2	3	3	3	76.6	175	25	82.7	0.47	7.8	17.17	25.27	24.97	50.23	38.85	1	1	1	0	1	1	1	1	7	159	5	0
335	343	6	3	15	3	3	2	2	2	2	60	172.2	20.2	65.25	0.38	10	9.57	14.13	19.57	33.7	47.15	0	0	0	0	0	0	0	0	0	0	0	0
336	344	6	3	16	3	3	2		2	2	73	183	21.8	75.3	0.41	13	8.2	12.45	21.2	33.65	45.8	0	0	0	1	0	0	0	0	1	4	1	0
337	345	6	3	15	3	3	2	2	2	3	44	159	17.4	65.75	0.41	6.3	5.5	6.3	11.8	18.1	57.24	0	0	0	0	0	0	0	0	0	0	0	0
338	346	6	2	16	3	2	1	3	2	2	60.4	152.8	25.9	75.8	0.5	30.25	35.95	36.15	66.2	102.35	32.1	1	1	1	1	1	1	1	1	8	70	5	1
339	347	6	3	17	2	3	2	3	3	2	57.3	168.3	20.2	69.55	0.41	11.7	7.6	8	19.3	27.3	40.59	0	0	0	0	0	0	0	0	0	0	0	0
340	348	6	2	14	3	3	1	3	3	3	44.3	154.4	18.6	64.1	0.42	17.7	15	14.83	32.7	47.53	33.91	0	0	0	0	0	0	0	0	0	0	0	0
341	349	6	3	15	3	3	2	3	2	3	37.1	154.6	15.5	59.25	0.38	6.6	6.4	6.45	13	19.45	42.77	0	0	0	0	0	0	0	0	0	0	0	0
342	350	6	2	18	2	3	2		2	3	47.1	163.3	17.7	64.7	0.4	11.8	9.3	6.65	21.1	27.75	32.94	0	0	0	0	0	0	0	0	0	0	0	0
343	351	6	2	15	3	3	2	3	2	2	60.1	160.9	23.2	74.5	0.46	19.5	29.5	28.3	49	77.3	37.47	0	1	1	0	1	1	1	1	6	163	5	0
344	352	6	3	15	3	2	2	3	2	2	66.3	177.1	21.1	76.5	0.43	11.2	11.15	18.2	22.35	40.55	36.91	0	0	0	0	0	1	0	1	2	156	2	0
345	353	6	3	14	3	2	1	3	2	2	62.9	168.8	22.1	74.25	0.44	7.87	9.4	9.5	17.27	26.77	40.62	0	0	1	0	0	0	0	0	1	3	1	0
346	354	6	2	17	2	2	2		2	2	53.6	166.5	19.3	66	0.4	19.5	12.55	11.03	32.05	43.08	32.54	0	0	0	0	0	0	0	0	0	0	0	0
347	355	6	2	15	3	3	1	3	2	3	47.2	158.5	18.8	61.6	0.39	12	8	12	20	32	41.86	0	0	0	0	0	0	0	0	0	0	0	0
348	356	6	3	15	3	3	1	3	2	3	45.1	158.3	18	61.65	0.39	8.5	8.8	9.3	17.3	26.6	42.05	0	0	0	0	0	0	0	0	0	0	0	0
349	357	6	3	15	3	3	1		2	2	64.3	163	24.2	76.75	0.47	10.25	11	14.07	21.25	35.32	46.77	1	0	1	0	0	0	0	0	2	10	2	0
350	358	6	2	16	3	3	2	2	2	2	49.2	163.5	18.4	62.5	0.38	11.6	8.85	7.4	20.45	27.85	33.11	0	0	0	0	0	0	0	0	0	0	0	0
351	359	6	3	15	3	2	1		2	3	44.8	164.1	16.6	60.5	0.37	6	5.85	6.25	11.85	18.1	42.07	0	0	0	0	0	0	0	0	0	0	0	0
352	360	6	2	15	3	3	1		2	3	44.9	153.8	19	62	0.4	12.75	9.1	13.2	21.85	35.05	38.84	0	0	0	0	0	0	0	0	0	0	0	0
353	361	6	3	15	3	2	1		2	3	59	173.3	19.7	72.2	0.42	7.55	7.85	7.65	15.4	23.05	52.53	0	0	0	0	0	0	0	0	0	0	0	0
354	362	6	2	15	3	2	1		2	2	47.7	154.6	20	64.35	0.42	17.17	10.65	13.85	27.82	41.67	38.59	0	0	0	0	0	0	0	0	0	0	0	0
355	363	6	2	15	3	2	2	3	2	2	54.7	167.5	19.5	65.95	0.39	13.9	12.75	18.5	26.65	45.15	32.8	0	0	0	0	0	0	0	0	0	0	0	0
356	364	6	2	16	3	3	1	3	2	3	47.9	155.9	19.7	65.95	0.42	16.85	12.4	13.65	29.25	42.9	33.23	0	0	0	0	0	0	0	0	0	0	0	0
357	365	6	2	15	3	3	2	2	2	2	73.7	156.5	30.1	75.95	0.49	26.35	32.05	25.53	58.4	83.93	31.09	1	1	1	1	1	0	1	1	7	165	5	0
358	366	6	3	16	3	3	2	2	2	2	93.6	172.2	31.6	97	0.56	18.25	14	28	32.25	60.25		1	1	1	1	1	1	1	1	8	70	5	1
359	367	6	2	16	3	3	1	3	2	3	74.6	168.8	26.2	78	0.46	27	22.25	31.75	49.25	81		1	1	1	1	1	1	1	1	8	70	5	1
360	368	6	2	15	3	2	1	3	2	3	56.1	156.8	22.8	68.7	0.44	28.2	15.9	24	44.1	68.1		0	0	0	1	0	0	1	1	3	145	3	0
361	369	6	3	17	2	3	1	2	2	3	61.5	167.2	22	74.05	0.44	7.6	7.7	6.47	15.3	21.77	51.95	0	0	1	0	0	0	0	0	1	3	1	0
362	370	6	2	17	2	3	1	3	2	3	40.6	148.5	18.4	62.3	0.42	10.75	8.7	11.9	19.45	31.35	33.71	0	0	0	0	0	0	0	0	0	0	0	0
363	371	6	2	17	2	2	2	2	2	3
364	372	6	2	16	3	3	1		2	2	48.9	156	20.1	65.5	0.42	22.55	16.4	21.57	38.95	60.52	38.3	0	0	0	1	0	0	0	0	1	4	1	0
365	373	6	3	17	2	3	2	2	3	3	68	171.9	23	77	0.45	8	9.5	13.2	17.5	30.7	46.07	0	0	1	0	0	0	0	0	1	3	1	0
366	374	6	2	16	3	3	2	2	2	3	47.9	152.5	20.6	62.67	0.41	16.8	11.3	20.05	28.1	48.15	33.23	0	0	0	0	0	0	0	0	0	0	0	0
367	375	6	3	16	3	2	2	3	2	3	88.3	167.3	31.6	90	0.54	24.33	26.5	32	50.83	82.83	37.98	1	1	1	1	1	1	1	1	8	70	5	1
368	376	6	3	18	2		1	3	2	2	117.2	188.8	32.9	100.3	0.53	28	36	29.25	64	93.25	31.79	1	1	1	1	1	1	1	1	8	70	5	1
369	377	6	2	15	3	3	1	2	2	3	55.3	159	21.9	67	0.42	21.85	17	27.73	38.85	66.58	32.74	0	0	0	0	0	1	0	1	2	139	2	0
370	378	6	3	16	3	3	1	3	2	3	71.6	168.3	25.3	76.9	0.46	20.15	13.15	23.6	33.3	56.9	39.48	1	0	1	1	1	1	1	1	7	172	5	0
371	379	6	2	17	2	2	2		2	3	75.1	169.8	26.1	82.3	0.48	23.37	20.5	26.95	43.87	70.82	30.6	1	1	1	1	1	1	1	1	8	70	5	1
372	380	6	2	17	2	3	2	3	3	3	56.7	166.7	20.4	66.57	0.4	17.85	11.15	18.45	29	47.45	32.26	0	0	0	0	0	0	0	0	0	0	0	0
373	381	6	3	17	2	2	2	3	3	2	76.8	166.3	27.8	83.65	0.5	10	16	19.95	26	45.95	38.83	1	1	1	0	1	1	1	1	7	159	5	0
374	382	6	3	16	3	2	2	3	2	3	85.1	168.2	30.1	85.4	0.51	18.13	16.9	33.73	35.03	68.77	38.27	1	1	1	1	1	1	1	1	8	70	5	1
375	383	6	2	15	3	3	2	2	2	3	44.3	150.7	19.5	60	0.4	18.5	13.45	19.8	31.95	51.75	44.44	0	0	0	0	0	0	0	0	0	0	0	0
376	384	6	3	17	2	2	1	3	2	3	52.1	165.9	18.9	67.3	0.41	8.1	6.4	7.3	14.5	21.8	52.79	0	0	0	0	0	0	0	0	0	0	0	0
377	385	6	3	16	3	3	2		2	3	59.7	173.7	19.8	69.75	0.4	5	7	6.67	12	18.67	47	0	0	0	0	0	0	0	0	0	0	0	0
378	386	6	3	16	3	3	1	3	3	3	74.3	170.3	25.6	78	0.46	11	10	11.25	21	32.25	39.24	1	1	1	0	0	0	0	0	3	16	3	0
379	387	6	2	17	2	3	1	3	2	2	66	163.3	24.8	71.33	0.44	25	19.3	23.27	44.3	67.57	31.42	1	0	0	1	1	0	1	1	5	185	5	0
380	388	6	2	16	3	3	2	2	2	3	55.3	164.3	20.5	64.75	0.39	18.23	10.45	13.9	28.68	42.58	32.56	0	0	0	0	0	0	0	0	0	0	0	0
381	389	6	3	17	2		1	3	3	3	84.6	180.2	26.1	83	0.46	12.5	10.5	13.25	23	36.25	44.58	1	1	1	1	0	0	0	0	4	37	4	0
382	390	6	3	16	3	3	1	2	2	3	84.1	180.5	25.8	85	0.47	21	13.25	22.67	34.25	56.92	38.36	1	1	1	1	1	1	1	1	8	70	5	1
383	391	6	3	16	3	2	2		2	3	60	170.5	20.6	68.5	0.4	9	8.5	7.75	17.5	25.25	40.53	0	0	0	0	0	0	0	0	0	0	0	0
384	392	6	2	18	2	3	2	2	2	3	51.9	156.4	21.2	61.8	0.4	14.65	13.45	19.2	28.1	47.3	32.51	0	0	0	0	0	0	0	0	0	0	0	0
385	393	6	2	17	2	3	1	3	2	3	53.5	159.1	21.1	63.83	0.4	11.8	12.6	14.43	24.4	38.83	32.55	0	0	0	0	0	0	0	0	0	0	0	0
386	394	6	3	16	3	3	1		2	3	72.8	168.4	25.7	83.7	0.5	11.15	16.3	23.35	27.45	50.8	39.37	1	1	1	0	1	1	1	1	7	159	5	0
387	395	6	3	17	2	3	2	3	2	3	67.3	164.2	25	77	0.47	10.7	11.93	18.7	22.63	41.33	51.43	1	0	1	0	1	1	0	1	5	175	5	0
388	396	6	3	17	2	2	1	3	2	3	44.5	162.8	16.8	63	0.39	7.25	7.5	8.25	14.75	23	38.51	0	0	0	0	0	0	0	0	0	0	0	0
389	397	6	2	17	2	2	1	3	2	3	44.1	152.8	18.9	62.05	0.41	16.3	11.95	15.45	28.25	43.7	38.55	0	0	0	0	0	0	0	0	0	0	0	0
390	398	6	2	18	2	2	2	3	2	3	63.5	175.7	20.6	66	0.38	18	15.2	18.8	33.2	52	36.62	0	0	0	0	0	0	0	0	0	0	0	0
391	399	6	2	18	2	2	1	3	3	2	83.6	173.4	27.8	81.65	0.47	30.35	39.15	48.33	69.5	117.83	29.66	1	1	1	1	1	1	1	1	8	70	5	1
392	400	6	3	17	2	3	1	3	2	2	61.4	165.4	22.4	71.1	0.43	15.75	14.25	24.83	30	54.83	40.22	0	0	0	1	1	1	1	1	5	149	5	0
393	401	6	2	17	2	2	2	3	3	3	54.8	163.8	20.4	67.95	0.41	19.95	14	30.1	33.95	64.05	37.59	0	0	0	0	0	1	0	0	1	6	1	0
394	402	6	3	17	2	2	1	3	2	2	64.5	170.6	22.2	71	0.42	11	7.5	11	18.5	29.5	46.39	0	0	0	0	0	0	0	0	0	0	0	0
395	403	6	3	18	2	3	2		2	3	87.2	174.4	28.7	87	0.5	16	17.75	26	33.75	59.75	37.72	1	1	1	1	1	1	1	1	8	70	5	1
396	404	6	3	17	2	3	2	3	2	2	67.7	184.8	19.8	71.75	0.39	7.25	9	12.05	16.25	28.3	51.39	0	0	0	0	0	0	0	0	0	0	0	0
397	405	6	2	17	2	2	2	3	2	3	53.3	166.6	19.2	67.6	0.41	24.3	17.95	24.2	42.25	66.45	37.72	0	0	0	1	1	0	1	1	4	170	4	0
398	406	6	3	18	2	3	2	2	2	3	66.6	172.5	22.4	77.75	0.45	12.25	13	19	25.25	44.25	39.57	0	1	1	1	1	1	1	1	7	110	5	0
399	407	6	3	17	2	3	2	3	3	3	77.7	177.6	24.6	82	0.46	15.5	16.5	19	32	51	45.2	1	1	1	1	1	1	1	1	8	70	5	1
400	408	6	2	17	2	3	2	2	2	2	69.2	161.1	26.7	77.6	0.48	26.97	34.7	30.47	61.67	92.13	31.13	1	1	1	1	1	1	1	1	8	70	5	1
401	409	6	2	16	3	3	2	2	2	3	55.6	169.6	19.3	62.95	0.37	13.9	9.8	12.9	23.7	36.6	37.7	0	0	0	0	0	0	0	0	0	0	0	0
402	410	6	3	19	2	3	1	2	2	3	72.5	182.7	21.7	77.5	0.42	7.25	8.25	10	15.5	25.5		0	1	0	0	0	0	0	0	1	2	1	0
403	411	6	3	17	2	2	2	3	2	3	64.5	174.8	21.1	75.75	0.43	11.25	12.5	20.25	23.75	44	39.94	0	0	0	0	1	1	1	1	4	154	4	0
404	412	6	2	17	2	3	2	2	2	3
405	413	6	2	17	2	3	2	3	2	3	60	168.8	21.1	71.95	0.43	21.9	15.5	28.07	37.4	65.47	31.96	0	0	0	1	0	1	0	0	2	137	2	0
406	414	6	3	18	2	2	2	2	2	3	51.8	168.8	18.2	68.25	0.4	8.5	10	18.75	18.5	37.25	40.9	0	0	0	0	0	1	0	0	1	6	1	0
407	415	6	3	17	2	3	2	3	2	3	60.9	174.6	20	72.25	0.41	6.5	7	8	13.5	21.5	46.71	0	0	0	0	0	0	0	0	0	0	0	0
408	416	6	3	17	2	2	1	3	2	3	73.3	184.4	21.6	79	0.43	8.5	11	10.5	19.5	30	39.15	0	1	0	0	0	0	0	0	1	2	1	0
409	417	6	2	17	2	3	2	2	2	2	54.5	155.8	22.5	69.2	0.44	26.5	17.1	30.6	43.6	74.2	37.61	0	0	0	1	0	1	1	1	4	148	4	0
410	418	6	3	17	2	3	2	3	2	3	64	181.2	19.5	68.5	0.38	8	8.5	8.5	16.5	25	36.76	0	0	0	0	0	0	0	0	0	0	0	0
411	419	6	3	17	2	2	1	3	2	3	80.7	177.6	25.6	80	0.45	17	13	18.25	30	48.25	35.26	1	1	1	1	1	1	1	1	8	70	5	1
412	420	6	2	17	2	3	1		2	2	55.7	170.8	19.1	66	0.39	12.4	12.45	16.8	24.85	41.65	37.51	0	0	0	0	0	0	0	0	0	0	0	0
413	421	6	2	17	2	2	2	2	2	3	54.5	167.8	19.4	67.05	0.4	15.3	11.1	31.07	26.4	57.47	37.61	0	0	0	0	0	1	0	0	1	6	1	0
414	422	6	2	17	2	3	2		3	2	62.4	165	22.9	72.05	0.44	23.3	15.5	26.83	38.8	65.63	36.9	0	0	0	1	0	1	0	0	2	137	2	0
415	423	6	2	17	2	3	2	3	2	3	55.5	160	21.7	62.8	0.39	16.8	12.75	12.75	29.55	42.3	32.37	0	0	0	0	0	0	0	0	0	0	0	0
416	424	6	3	16	3	2	2	2	3	3	73.9	185.5	21.5	73.5	0.4	6	8	9.5	14	23.5	54.37	0	0	0	0	0	0	0	0	0	0	0	0
417	425	6	3	17	2	2	1	3	2	2	84.2	166.4	30.4	87.1	0.52	30.1	23.8	43.3	53.9	97.2	38.17	1	1	1	1	1	1	1	1	8	70	5	1
418	426	6	3	18	2	3	2	3	3	3	79.1	178	25	80.5	0.45	6.97	9.35	5.8	16.32	22.12	50.18	1	1	1	0	0	0	0	0	3	16	3	0
419	428	6	2	16	3	3	1	3	2	3	57.3	154.3	24.1	71.47	0.46	27.1	31.35	39.43	58.45	97.88	32.38	0	0	1	1	1	1	1	1	6	135	5	0
420	429	6	2	17	2	3	1	3	3	2	48.6	151	21.3	63.25	0.42	10.85	8.55	11.1	19.4	30.5		0	0	0	0	0	0	0	0	0	0	0	0
421	430	6	2	18	2	2	2	3	2	3	60.3	161.6	23.1	67.9	0.42	16.8	12.65	17	29.45	46.45	40.14	0	0	0	0	0	0	0	0	0	0	0	0
422	431	6	3	19	2	2	1	3	2	3	71.2	174.5	23.4	79	0.45	11	11.25	17.25	22.25	39.5		0	1	1	0	0	0	0	0	2	71	2	0
423	432	6	2	17	2	2	2	3	2	2	64.8	163.4	24.3	77.4	0.47	25.1	15.15	27.6	40.25	67.85	36.69	0	1	1	1	0	1	1	1	6	176	5	0
424	433	6	2	17	2	3	2	2	2	3	57.4	157.8	23.1	69.75	0.44	21.53	13.85	21.6	35.38	56.98	32.19	0	0	0	0	0	0	0	0	0	0	0	0
425	434	6	3	18	2	3	2	2		3	53.6	168	19	68.83	0.41	6.95	8.5	8	15.45	23.45		0	0	0	0	0	0	0	0	0	0	0	0
426	436	6	3	17	2	2	2	3	2	3	56.4	162	21.5	71.5	0.44	6	6	7.25	12	19.25	47.12	0	0	1	0	0	0	0	0	1	3	1	0
427	437	6	3	17	2		2	3	3	3	81.3	180.5	25	81.75	0.45	9.25	11	14	20.25	34.25		1	1	1	0	0	0	0	0	3	16	3	0
428	438	6	3	18	2	3	2	3	2	3	52.5	175.5	17.1	66.05	0.38	4.5	6.55	6.1	11.05	17.15		0	0	0	0	0	0	0	0	0	0	0	0
429	439	6	3	17	2	3	2	3	2	3	85.2	181	26	85	0.47	13.83	11.75	21.5	25.58	47.08	34.85	1	1	1	1	1	1	1	1	8	70	5	1
430	440	6	3	17	2	2	2	2	2	3	76.9	172.5	25.8	84.5	0.49	16.25	17	25.25	33.25	58.5	35.6	1	1	1	1	1	1	1	1	8	70	5	1
431	442	6	3	17	2	3	1	2	2	3	97	181	29.6	87	0.48	17.75	15	24	32.75	56.75		1	1	1	1	1	1	1	1	8	70	5	1
432	443	6	2	17	2	3	1	2	3	3	48.1	154.5	20.2	65.2	0.42	16.5	16.2	26.5	32.7	59.2	33.03	0	0	0	0	0	0	0	0	0	0	0	0
433	444	6	3	16	3	2	2	2	2	2	61.5	174.8	20.1	71	0.41	5.5	8.5	8.25	14	22.25	40.39	0	0	0	0	0	0	0	0	0	0	0	0
434	445	6	2	17	2	3	1		2	3	56.5	164.8	20.8	61.85	0.38	15.45	6.85	13.65	22.3	35.95	37.43	0	0	0	0	0	0	0	0	0	0	0	0
435	446	6	3	16	3	3	2	3	2	3	59.9	175	19.6	70	0.4	5.25	8	7.5	13.25	20.75	40.53	0	0	0	0	0	0	0	0	0	0	0	0
436	447	6	2	17	2	2	2	3	2	3	51.6	164	19.2	63	0.38	13.35	7.65	10.57	21	31.57	37.88	0	0	0	0	0	0	0	0	0	0	0	0
437	448	6	3	17	2	3	2	3	2	2	64.3	172.5	21.6	70.25	0.41	7	8.75	11.75	15.75	27.5	39.96	0	0	0	0	0	0	0	0	0	0	0	0
438	449	6	3	17	2	3	2	3	3	2	67.8	173.5	22.5	78	0.45	13.67	13.33	11.5	27	38.5	39.64	0	1	1	1	1	0	1	0	5	103	5	0
439	450	6	2	17	2	2	2	3	2	3
440	451	6	2	19	2	2	2	3	2	2	59.6	159.7	23.4	70.37	0.44	17.55	12.8	14.6	30.35	44.95	31.64	0	0	0	0	0	0	0	0	0	0	0	0
441	452	6	3	18	2	3	1	3	2	3	68.7	172.2	23.2	75.9	0.44	19.6	11.7	20.6	31.3	51.9	45.83	0	0	1	1	1	1	1	1	6	135	5	0
442	454	11	2	17	2	3	1	3	2	2	60.7	155	25.3	68.7	0.44	14.2	11	14.75	25.2	39.95		1	0	0	0	0	0	0	0	1	1	1	0
443	455	6	2	15	3	3	2	3	2	3	49.7	155	20.7									0
444	456	6	2	15	3	2	2		3	3	49.2	158	19.7	64.3	0.41	18.6	12.25	24.3	30.85	55.15	44	0	0	0	0	0	0	0	0	0	0	0	0
445	457	6	3	18	2	3	2		2	3	44.3	158.2	17.7	63.5	0.4	5.5	6.33	6.5	11.83	18.33	53.32	0	0	0	0	0	0	0	0	0	0	0	0
446	458	6	3	17	2	3	1	3	2	2	57.6	171	19.7	73.9	0.43	13	11	16.25	24	40.25	37.34	0	0	0	1	0	0	1	1	3	145	3	0
447	459	6	2	17	2	3	1	3	2	3	67	163.3	25.1	77.5	0.47	21.75	21.95	28.97	43.7	72.67	31.33	1	1	1	0	1	1	1	1	7	159	5	0
448	460	6	2	16	3	3	1	2	2	3	54.7	148	25	68.6	0.46	23.13	12.55	16.95	35.68	52.63	37.78	1	0	1	1	0	0	0	0	3	22	3	0
449	461	6	2	16	3	3	2	2	2	3	72.5	157.9	29.1	77.3	0.49	26.23	34.35	33.6	60.58	94.18	31.02	1	1	1	1	1	1	1	1	8	70	5	1
450	462	6	2	18	2	2	2	2	2	3	41.4	161.5	15.9	59.35	0.37	16.6	12.4	16.35	29	45.35	38.61	0	0	0	0	0	0	0	0	0	0	0	0
451	463	6	3	16	3	3	1	3	3	3	54.8	162.9	20.7	67.75	0.42	9.83	11	11.75	20.83	32.58	40.99	0	0	0	0	0	0	0	0	0	0	0	0
452	464	6	3	15	3	2	1		2	3	80.4	179.5	25	82.05	0.46	15.1	9.8	13.77	24.9	38.67	45.32	1	1	1	1	0	0	1	0	5	54	5	0
453	465	6	3	16	3	3	2	3	3	3	71.4	179.3	22.2	75	0.42	14.33	15	21.75	29.33	51.08	39.5	0	0	0	1	1	1	1	1	5	149	5	0
454	466	6	2	16	3	3	2			3	61.7	160.5	24	71.95	0.45	21.35	16.9	21.65	38.25	59.9	31.99	0	0	1	0	0	0	0	0	1	3	1	0
455	467	6	2	17	2	2	2	3	3	2	66.9	161	25.8	75.3	0.47	22.03	23.3	26.25	45.33	71.58	36.5	1	1	1	1	1	0	1	1	7	165	5	0
456	468	6	3	16	3	3	2	2	2	3	51.1	167	18.3	63.75	0.38	6.77	7.5	8.5	14.27	22.77		0	0	0	0	0	0	0	0	0	0	0	0
457	469	6	2	16	3	2	2	2	2	3	66.6	168	23.6	75.6	0.45	24.95	22.9	33.6	47.85	81.45	31.55	0	1	1	1	1	1	1	1	7	110	5	0
458	470	6	2	17	2	3	1		2	2	52.6	153.9	22.2	74.9	0.49	12.75	15.77	27.4	28.52	55.92	43.33	0	1	1	0	0	1	0	0	3	79	3	0
459	471	6	3	16	3	3	1	2	2	3	55.9	174.5	18.4	69.8	0.4	11.2	7.3	7.85	18.5	26.35	47.34	0	0	0	0	0	0	0	0	0	0	0	0
460	472	6	2	16	3	2	1		2	2
461	473	6	2	16	3	2	1	3	2	2	67.7	155.9	27.9	81.43	0.52	25.8	23.67	22.05	49.47	71.52		1	1	1	1	1	0	1	1	7	165	5	0
462	474	6	3	16	3	3	1	3	2	3	64.4	173.1	21.5	71.25	0.41	9.75	11.75	12	21.5	33.5	40.13	0	0	0	0	1	0	0	0	1	5	1	0
463	475	6	2	18	2	3	2	2	2	3	53	156.3	21.7	67.25	0.43	13.25	10.3	16.8	23.55	40.35	40.79	0	0	0	0	0	0	0	0	0	0	0	0
464	476	6	3	18	2	3	1	3	2	3
465	477	6	3	15	3	3	1	3	2	2	74.7	177	23.8	77.5	0.44	12.2	9	10	21.2	31.2	39.38	1	1	1	1	0	0	0	0	4	47	4	0
466	478	6	3	16	3	3	1	3	2	3	96.6	169.4	33.7	97	0.57	22.67	24	34.33	46.67	81		1	1	1	1	1	1	1	1	8	70	5	1
467	479	6	2	17	2	3	1	2	3	2	54.5	162	20.8	67.5	0.42	18.75	16.55	25.17	35.3	60.47	40.84	0	0	0	0	0	0	0	0	0	0	0	0
468	480	6	3	16	3	2	1	3	2	3	61.8	166.5	22.3	69.5	0.42	8.5	9.5	14	18	32	46.81	0	0	0	0	0	0	0	0	0	0	0	0
469	481	6	2	18	2	2	2	3	3	2	53.5	164.8	19.7	65.95	0.4	13.15	11.4	19.7	24.55	44.25	40.75	0	0	0	0	0	0	0	0	0	0	0	0
470	482	6	2	17	2	2	2	2	2	3	51.4	155.3	21.3	65.15	0.42	13.75	12	16.65	25.75	42.4	37.89	0	0	0	0	0	0	0	0	0	0	0	0
471	483	6	2	17	2	2	1	2	2	2	82.3	163	31	87.05	0.53	30	34.8	35.25	64.8	100.05	29.95	1	1	1	1	1	1	1	1	8	70	5	1
472	484	6	3	16	3	3	2	3	3	3	69.7	171.3	23.8	75.5	0.44	10.25	8.75	10.25	19	29.25	46.1	1	0	1	0	0	0	0	0	2	10	2	0
473	485	6	2	17	2	3	1	3	2	3	54.7	158	21.9	68	0.43	15.75	12.35	22.3	28.1	50.4	37.6	0	0	0	0	0	0	0	0	0	0	0	0
474	486	6	2	17	2	3	1	3	2	2	96.3	176.7	30.8	87.9	0.5	33.7	27.25	36.95	60.95	97.9	28.69	1	1	1	1	1	1	1	1	8	70	5	1
475	488	6	2	16	3	2	2	2	2	3	45.1	165	16.6	64.7	0.39	10.15	6.55	12.1	16.7	28.8	38.64	0	0	0	0	0	0	0	0	0	0	0	0
476	489	6	2	16	3	3	2	2	2	2	76.4	161	29.5	86	0.53	30.93	32.5	38.1	63.43	101.53	30.66	1	1	1	1	1	1	1	1	8	70	5	1
477	490	6	2	19	2	3	2	3	2	3	61.3	156.9	24.9	79.6	0.51	24.3	24.55	32.6	48.85	81.45	31.48	1	1	1	1	1	1	1	1	8	70	5	1
478	491	6	3	18	2	3	1		3	3	53.8	166.7	19.4	69.5	0.42	7.1	10.33	12	17.43	29.43	52.46	0	0	0	0	0	0	0	0	0	0	0	0
479	492	6	3	16	3	3	2	2	2	2	68.4	180.5	21	77.25	0.43	11	8.5	15.25	19.5	34.75	46.22	0	0	0	0	0	0	0	0	0	0	0	0
480	493	6	3	17	2	2	2		2	3	59.5	167.4	21.2	75	0.45	7.5	8.33	9.17	15.83	25	40.39	0	0	1	0	0	0	0	0	1	3	1	0
481	494	6	2	18	2	2	2		2	3	52.8	162.2	20.1	67.8	0.42	12.05	11.87	11.6	23.92	35.52		0	0	0	0	0	0	0	0	0	0	0	0
482	495	6	2	16	3	2	1	3	2	2	52.2	163.5	19.5	66.15	0.4	21.6	10.6	15.07	32.2	47.27	43.55	0	0	0	0	0	0	0	0	0	0	0	0
483	496	6	2	17	2	3	2	2	2	3	52.3	160.5	20.3	64.75	0.4	9.1	7.5	9.27	16.6	25.87	32.65	0	0	0	0	0	0	0	0	0	0	0	0
484	497	6	3	16	3		1			2	57.4	164	21.3	72.5	0.44	16	14	13	30	43		0	0	1	1	1	0	1	1	5	177	5	0
485	498	6	3	17	2	2	1	3	2	3	66.8	174.3	22	76	0.44	11.5	14	17	25.5	42.5	54.83	0	0	1	0	1	0	1	1	4	178	4	0
486	499	6	2	16	3	3	2	3	2	2	52.5	158.6	20.9	65.65	0.41	15.1	12.5	12.85	27.6	40.45	37.97	0	0	0	0	0	0	0	0	0	0	0	0
487	500	6	2	14	3	3	2	3	2	3	47.2	170.5	16.2	59.77	0.35	10.3	9.75	15.3	20.05	35.35	33.65	0	0	0	0	0	0	0	0	0	0	0	0
488	501	6	3	17	2	3	2	3	3	3	56.9	163.5	21.3	72	0.44	11.75	8.5	11.25	20.25	31.5	52.36	0	0	1	0	0	0	0	0	1	3	1	0
489	502	6	2	17	2	2	2	2	2	3	48.2	159.5	19	66	0.41	15.75	10.1	22.33	25.85	48.18		0	0	0	0	0	0	0	0	0	0	0	0
490	503	6	3	18	2	3	2	2	2	3	62	185	18.1	70	0.38	5.75	6.25	8.75	12	20.75	36.76	0	0	0	0	0	0	0	0	0	0	0	0
491	504	6	3	17	2	2	2			2	65.6	165.6	23.9	73.5	0.44	16	10.5	13.25	26.5	39.75	46.29	1	0	1	1	0	0	1	0	4	44	4	0
492	505	6	2	15	3	3	1		2	3	49.3	164.7	18.2	63.95	0.39	14.85	8.3	14.1	23.15	37.25	33.28	0	0	0	0	0	0	0	0	0	0	0	0
493	506	6	3	17	2	3	1	3	2	3
494	507	6	3	19	2	3	2	2	3	2	72.3	175.2	23.6	79.5	0.45	9	10	11	19	30	45.33	1	1	1	0	0	0	0	0	3	16	3	0
495	508	6	3	17	2	2	2		3	3	56.6	178.9	17.7	67	0.37	5.5	6	5.5	11.5	17	55.74	0	0	0	0	0	0	0	0	0	0	0	0
496	509	6	2	16	3	2			2	2	62.9	167.5	22.4	70.25	0.42	22.3	12.2	13.8	34.5	48.3	37.04	0	0	0	1	0	0	0	0	1	4	1	0
497	510	6	2	15	3	3	1	3	2	2	50.8	160.5	19.7	61.65	0.38	13.55	9.1	11.15	22.65	33.8	38.31	0	0	0	0	0	0	0	0	0	0	0	0
498	511	6	3	17	2	3	2	3		2	69	169.5	24	79.5	0.47	11.5	12	24.5	23.5	48	39.54	1	1	1	0	1	1	0	1	6	179	5	0
499	512	8	2	16	3	3	2	3	2	3	63	162.9	23.7	69.73	0.43	22.53	16.65	25.1	39.18	64.28	31.87	0	0	0	1	0	0	1	0	2	138	2	0
500	513	8	2	16	3	2	2	3	2	2	57.8	160.3	22.5	68.95	0.43	22.17	15.97	23.9	38.13	62.03	37.5	0	0	0	1	0	0	0	0	1	4	1	0
501	514	8	3	16	3	3	1	2	2	3	59.2	161.6	22.7	75	0.46	5.5	8.25	9	13.75	22.75	47.05	0	0	1	0	0	0	0	0	1	3	1	0
502	515	8	2	16	3	3	2	3	3	3	68	167.1	24.4	71.2	0.43	23.8	15.77	19.8	39.57	59.37	31.42	1	0	0	1	0	0	1	0	3	29	3	0
503	516	8	2	16	3	3	2	3	2	2	46.9	162.8	17.7	58	0.36	10.25	8.55	12.47	18.8	31.27	38.48	0	0	0	0	0	0	0	0	0	0	0	0
504	517	8	2	16	3	3	2	2	2	3	50.2	158.5	20	64.97	0.41	19.47	14.4	22.27	33.87	56.13	33.02	0	0	0	0	0	0	0	0	0	0	0	0
505	518	8	3	16	3	2	1		3	3	82.9	182.2	25	85.5	0.47	19.5	13	28.33	32.5	60.83	38.46	1	1	1	1	1	1	1	1	8	70	5	1
506	519	8	3	17	2	3	2		3	3	57.7	168.2	20.4	72.85	0.43	8.05	9	13.6	17.05	30.65	40.55	0	0	0	0	0	0	0	0	0	0	0	0
507	520	8	3	17	2	2	2	2	2	3	55.6	164.9	20.5	69.55	0.42	5.6	6.6	7.05	12.2	19.25	47.19	0	0	0	0	0	0	0	0	0	0	0	0
508	521	8	2	16	3	3	2	2	2	3	52.7	163.2	19.8	62.65	0.38	14.9	9.85	13.75	24.75	38.5	32.8	0	0	0	0	0	0	0	0	0	0	0	0
509	522	8	2	16	3	2	2	2	2	2	71.8	162.2	27.3	74.25	0.46	29.1	20.85	28.57	49.95	78.52	36.24	1	1	1	1	1	1	1	1	8	70	5	1
510	523	8	3	16	3	3	1	3	2	3	49.6	175.2	16.2	62.4	0.36	7.8	5.15	6.55	12.95	19.5	53.2	0	0	0	0	0	0	0	0	0	0	0	0
511	524	8	3	15	3	3	2	3	2		57.1	171.6	19.4	66.8	0.39	11.2	7.97	9.7	19.17	28.87	40.97	0	0	0	0	0	0	0	0	0	0	0	0
512	525	8	3	16	3	3	2	3	2	3	73.8	176	23.8	77.55	0.44	15.75	12	19.25	27.75	47	39.28	1	1	1	1	1	1	1	1	8	70	5	1
513	526	8	2	16	3	3	1		3	3	58.8	155	24.5	70.1	0.45	24.33	17.65	25.55	41.98	67.53	32.25	1	0	1	1	1	0	1	1	6	168	5	0
514	527	8	3	17	2	2	2	2	2	3	82	179.6	25.4	85.37	0.48	16.15	15.45	28.9	31.6	60.5	38.36	1	1	1	1	1	1	1	1	8	70	5	1
515	528	8	3	15	3	3	2	3	3	3	56.8	176.1	18.3	68	0.39	7	7	6.5	14	20.5	37.77	0	0	0	0	0	0	0	0	0	0	0	0
516	529	8	2	16	3	2	1	3	3	3	50.9	156.5	20.8	66.1	0.42	16.1	12.15	19.17	28.25	47.42	32.96	0	0	0	0	0	0	0	0	0	0	0	0
517	530	8	2	17	2	2	1		3	3	44.2	157.2	17.9	60	0.38	11.45	9.3	10.55	20.75	31.3	38.54	0	0	0	0	0	0	0	0	0	0	0	0
518	531	8	2	15	3	3	1		2	2	103	171.6	35	97.5	0.57	29.65	30.2	40.17	59.85	100.02	28.45	1	1	1	1	1	1	1	1	8	70	5	1
519	532	8	3	16	3	2	2	2	3	2	68.6	170.1	23.7	79.5	0.47	14.85	11.05	23.27	25.9	49.17	39.75	1	1	1	1	0	1	1	1	7	173	5	0
520	533	8	2	16	3	3	2	3	3	2	82.4	170.6	28.3	84.3	0.49	27.4	24	40.75	51.4	92.15	30.12	1	1	1	1	1	1	1	1	8	70	5	1
521	534	8	2	16	3	2	2	2	2	3	65.6	170.6	22.5	71.1	0.42	22.05	14.5	37.73	36.55	74.28	36.8	0	0	0	1	0	1	0	1	3	144	3	0
522	535	8	2	16	3	2	1	3	2	3	50.7	158.4	20.2	61.55	0.39	14.95	8.9	10.95	23.85	34.8	32.98	0	0	0	0	0	0	0	0	0	0	0	0
523	536	8	3	15	3	3	2	3	2	2	78	182.4	23.4	81	0.44	19.75	19.5	22	39.25	61.25	39.08	0	1	1	1	1	1	1	1	7	110	5	0
524	537	8	3	16	3	3	2	3	3	3	49.5	167.1	17.7	66.95	0.4	6.25	6.45	8.67	12.7	21.37	38.25	0	0	0	0	0	0	0	0	0	0	0	0
525	538	8	2	16	3	2	2	3	3	3	62.5	157.6	25.2	71.53	0.45	20.77	12.6	21.07	33.37	54.43	37.07	1	0	1	0	0	0	0	0	2	10	2	0
526	539	8	2	16	3	2	1	3		2	64.1	161.7	24.5	72.55	0.45	23.5	21.53	25.13	45.03	70.17	31.77	1	0	1	1	1	0	1	1	6	168	5	0
527	540	8	3	15	3	2	1	3	2	3	55.1	174.2	18.2	67.7	0.39	7.45	6.6	6.9	14.05	20.95	41.15	0	0	0	0	0	0	0	0	0	0	0	0
528	541	8	3	16	3	2	1		2	3	56.5	168.4	19.9	69.2	0.41	6.65	7.95	6.65	14.6	21.25	47.29	0	0	0	0	0	0	0	0	0	0	0	0
529	542	8	3	16	3	3	1	3	3	3	73.7	183.2	22	74.8	0.41	7.75	10	11.6	17.75	29.35	45.74	0	0	0	0	0	0	0	0	0	0	0	0
530	543	8	3	17	2	3	1	3	3	3	67.3	173.2	22.4	73	0.42	15	12.25	17.67	27.25	44.92	36.46	0	0	0	1	1	1	1	1	5	149	5	0
531	544	8	2	16	3	2	2	2	2	3	46	149	20.7	62.85	0.42	10.8	7.35	12.15	18.15	30.3	38.56	0	0	0	0	0	0	0	0	0	0	0	0
532	545	8	3	15	3	2	1	3	2	3	71.1	183	21.2	75.25	0.41	11	10.5	9.75	21.5	31.25	46.16	0	0	0	0	0	0	0	0	0	0	0	0
533	546	8	3	14	3	2	2	2	2	3	47.8	166.3	17.3	64.15	0.39	7	6.5	6.55	13.5	20.05	48.43	0	0	0	0	0	0	0	0	0	0	0	0
534	547	8	2	14	3	2	2	3	2	3	73.1	167.5	26.1	75.35	0.45	21.85	29	24.57	50.85	75.42	31.32	1	1	1	0	1	0	1	1	6	161	5	0
535	548	8	2	15	3	3	1		3	3	52.6	156.5	21.5	70.45	0.45	18.8	16.1	15.9	34.9	50.8	38.15	0	0	1	0	0	0	0	0	1	3	1	0
536	549	8	3	15	3	2	2		2	3	62	166.5	22.4	73	0.44	12.25	13.17	12	25.42	37.42	40.53	0	0	0	1	1	0	1	0	4	127	4	0
537	550	8	3	15	3	3	1	3	2	3	75.9	159	30	83.9	0.53	10.2	17.45	20.23	27.65	47.88	39.27	1	1	1	0	1	1	1	1	7	159	5	0
538	551	8	2	16	3	3	2	2	2	3	44.1	159	17.4	61.1	0.38	15.77	7.7	11.4	23.47	34.87	44.28	0	0	0	0	0	0	0	0	0	0	0	0
539	552	8	2	14	3	3	2		2	3	53	164	19.7	61.9	0.38	19.45	10.5	16.85	29.95	46.8	38.29	0	0	0	0	0	0	0	0	0	0	0	0
540	553	8	2	15	3	3	2	3	2	3	49.5	157.3	20	66	0.42	12.45	10.45	11.4	22.9	34.3	38.43	0	0	0	0	0	0	0	0	0	0	0	0
541	554	8	2	14	3	3	1	3	2	3	62.5	164.7	23	65.9	0.4	17	13.73	18.9	30.73	49.63	32.28	0	0	0	0	0	0	0	0	0	0	0	0
542	555	8	3	14	3	3	1	3	3	3	76.6	174.6	25.1	79.5	0.46	20.65	21.7	23.35	42.35	65.7	39.39	1	1	1	1	1	1	1	1	8	70	5	1
543	556	8	2	14	3	3	2	3	2	3	50.7	154.5	21.2	66.4	0.43	23.3	12.95	17.17	36.25	53.42	38.5	0	0	0	1	0	0	0	0	1	4	1	0
544	557	8	3	15	3	3	1	3	2	3	45.9	167	16.5	60	0.36	6.25	6	6.6	12.25	18.85	38.75	0	0	0	0	0	0	0	0	0	0	0	0
545	558	8	3	16	3	2	1	2	2	3	92.6	174.3	30.5	93	0.53	23	31	30	54	84	34.37	1	1	1	1	1	1	1	1	8	70	5	1
546	559	8	3	15	3	3	2	3	2	3	55.1	172	18.6	69.5	0.4	12	9.5	11	21.5	32.5	41.15	0	0	0	1	0	0	0	0	1	4	1	0
547	560	8	2	14	3	2	2	3	2	3	40.8	158.3	16.3	56.4	0.36	7.8	6.3	8.55	14.1	22.65	34.23	0	0	0	0	0	0	0	0	0	0	0	0
548	561	8	3	14	3	2	2	2	2	3	53.8	161	20.8	70	0.43	18.75	11.5	20	30.25	50.25	38.22	0	0	0	1	0	1	1	1	4	148	4	0
549	562	8	3	15	3	3	1		2	3	56.5	167	20.3	66.3	0.4	8.9	8.7	13.37	17.6	30.97	47.47	0	0	0	0	0	0	0	0	0	0	0	0
550	563	8	2	14	3	3	1	3	2	3	59.3	161	22.9	71.35	0.44	27.65	23.7	26.63	51.35	77.98	32.56	0	0	0	1	1	1	1	1	5	149	5	0
551	564	8	3	15	3	3	2		2	2	58.6	166.4	21.2	68.6	0.41	11.3	9.05	12.93	20.35	33.28	37.61	0	0	0	0	0	0	0	0	0	0	0	0
552	565	8	2	14	3	2	2	2	2	2	37	152.5	15.9	57.2	0.38	10.4	8.77	12.25	19.17	31.42	39.73	0	0	0	0	0	0	0	0	0	0	0	0
553	566	8	3	17	2	2	2	3	3	3	92.5	174.8	30.3	91.75	0.52	11.5	18.5	23.5	30	53.5	37.42	1	1	1	0	1	1	1	1	7	159	5	0
554	567	8	2	15	3	3	2	2	2	3	52	157.5	21	64.9	0.41	14.5	11.2	14.85	25.7	40.55	38.2	0	0	0	0	0	0	0	0	0	0	0	0
555	568	8	2	14	3	3	2	3		3	45	159.9	17.6	59	0.37	10.95	8.3	11.97	19.25	31.22	39.01	0	0	0	0	0	0	0	0	0	0	0	0
556	569	8	2	15	3	3	1	3	2	3	51.3	158.3	20.5	63.7	0.4	17.25	14.55	24.25	31.8	56.05	33.1	0	0	0	0	0	0	0	0	0	0	0	0
557	570	8	3	14	3	3	1		2	3	55.9	164.5	20.7	64.55	0.39	8.7	6.6	8	15.3	23.3	56.35	0	0	0	0	0	0	0	0	0	0	0	0
558	571	8	3	15	3	2	2	3	3	3	83.2	180	25.7	85	0.47	14.5	13.25	20	27.75	47.75	45.07	1	1	1	1	1	1	1	1	8	70	5	1
559	572	8	3	15	3	2	2	2	2	3	65	174	21.5	68.65	0.39	16.1	12.5	17.23	28.6	45.83	40.25	0	0	0	1	1	0	1	1	4	170	4	0
560	573	8	2	15	3	3	1		2	2	75.2	154.7	31.4	78.95	0.51	23.3	22.95	31.83	46.25	78.08	30.95	1	1	1	1	1	1	1	1	8	70	5	1
561	574	8	3	17	2	3	1	3	2	2	60.8	170.1	21	72.5	0.43	10	10.75	12.25	20.75	33	40.27	0	0	0	0	0	0	0	0	0	0	0	0
562	575	8	3	18	2	2	1	3	2	3	81.5	186	23.6	79	0.42	12.17	13.33	15	25.5	40.5	49.97	1	1	0	1	1	0	1	1	6	174	5	0
563	576	8	2	18	2	2	2	3	2	3	53.1	165	19.5	71.6	0.43	9.4	9.35	16.45	18.75	35.2	37.56	0	0	0	0	0	0	0	0	0	0	0	0
564	577	8	3	19	2	2	2	2	2	3	75.2	168.2	26.6	82.25	0.49	14.5	17.25	22	31.75	53.75	45.07	1	1	1	1	1	1	1	1	8	70	5	1
565	578	8	3	18	2	2	2		2	2	70.6	168	25	81.4	0.48	10.05	13.6	22.23	23.65	45.88	39.21	1	1	1	0	1	1	1	1	7	159	5	0
566	579	8	2	18	2	2	2	3	2	3	62.2	169.4	21.7	72.9	0.43	15.73	10.95	15.75	26.68	42.43	39.97	0	0	0	0	0	0	0	0	0	0	0	0
567	580	8	3	18	2	3	2	3	3	3	65.4	171.6	22.2	74.75	0.44	12.25	10	14	22.25	36.25	46.13	0	0	0	1	0	0	0	0	2	111	2	0
568	581	8	2	17	2	3	1	3	2	3	79.1	166	28.7	77.25	0.47	26.3	13.15	29.1	39.45	68.55	35.4	1	1	1	1	0	1	1	1	7	173	5	0
569	582	8	2	17	2	2	2	2	2	3	59.1	160.4	23	70.85	0.44	15.85	11.85	16.25	27.7	43.95	46.88	0	0	0	0	0	0	0	0	1	3	1	0
570	583	8	3	17	2	3	2	2	2	3	72.5	176	23.4	76.75	0.44	8.5	9.5	9.5	18	27.5	39.22	0	0	0	0	0	0	0	0	1	3	1	0
571	584	8	3	17	2	3	2	3	2	3	47.9	168.9	16.8	63.25	0.37	9.05	6.8	7.75	15.85	23.6	56.53	0	0	0	0	0	0	0	0	0	0	0	0
572	585	8	3	17	2	3	2		3	3
573	586	8	3	18	2	3	1	3	2	3	64.6	167.9	22.9	76.7	0.46	11.85	8.6	10.15	20.45	30.6	51.49	0	0	1	0	0	0	0	0	1	3	1	0
574	587	8	2	16	3	2	2	3	2	3	50.7	163.2	19	61.7	0.38	12.55	10.1	15.9	22.65	38.55	32.98	0	0	0	0	0	0	0	0	0	0	0	0
575	588	8	2	15	3	3	2	2	2	3
576	589	8	2	17	2	2	2	2	2	2	48.5	149	21.9	65.25	0.44	14.85	17.05	20.55	31.9	52.45	38.15	0	0	0	0	0	0	0	0	0	0	0	0
577	590	8	3	17	2	2	2	3	2	3	71.8	170.5	24.7	78.33	0.46	13.95	8.05	10.47	22	32.47	51.02	1	1	1	1	0	0	0	0	4	37	4	0
578	591	8	3	15	3	2	1		2	3	65.3	175.3	21.3	72.3	0.41	6	7.75	9	13.75	22.75	55.32	0	0	0	0	0	0	0	0	0	0	0	0
579	592	8	3	17	2	2	2	2	2	3	79.1	179.2	24.6	82.25	0.46	15.43	11.55	18.6	26.98	45.58	45.08	1	1	1	1	0	1	1	1	7	173	5	0
580	593	8	3	15	3	3	1	3	3	3	47.9	160.5	18.6	63.5	0.4	8.75	7.5	7	16.25	23.25	53.53	0	0	0	0	0	0	0	0	0	0	0	0
581	594	8	3	17	2	3	2	3	2	2
582	595	8	2	17	2	3	2	3	2	2	44.7	159.2	17.6	59.6	0.37	14.03	7.45	14.1	21.48	35.58	33.34	0	0	0	0	0	0	0	0	0	0	0	0
583	596	8	3	15	3	3	2	3	3	3	53.1	152.5	22.8	73	0.48	10.5	9.25	10.9	19.75	30.65	53.07	0	0	1	0	0	0	0	0	1	3	1	0
584	597	8	3	16	3	3	2	2	2	3	76.3	182.5	22.9	76.25	0.42	14	12.25	13.5	26.25	39.75	30.67	0	0	0	1	1	0	1	0	3	141	3	0
585	598	8	2	14	3	2	1	3	2	3	47.7	157.2	19.3	62.2	0.4	11.75	8.7	13.47	20.45	33.92	44.31	0	0	0	0	0	0	0	0	0	0	0	0
586	599	8	2	18	2	3	2	3	2	3
587	600	8	2	15	3	2	2	2	3	2	70.5	161.6	27	75.5	0.47	19.93	15.5	32.1	35.43	67.53	36.54	1	1	1	0	0	1	0	1	5	160	5	0
588	601	8	3	16	3	3	2	2	3	3	70.5	166	25.6	79.5	0.48	11	13.5	24	24.5	48.5	39.58	1	1	1	0	1	1	1	1	7	159	5	0
589	602	8	3	17	2	3	2	3	2	3	76	180	23.5	76.75	0.43	13.25	15.2	16.17	28.45	44.62	38.91	0	0	0	1	1	0	1	1	4	170	4	0
590	603	8	2	16	3	3	2	2	2	3	41.6	154.5	17.4	56.1	0.36	8.6	7.95	8.15	16.55	24.7	42.18	0	0	0	0	0	0	0	0	0	0	0	0
591	604	8	2	16	3	3	2	3	3	3	64.9	169.6	22.6	70.45	0.42	21.45	15.45	32.45	36.9	69.35	31.7	0	0	0	0	0	1	0	1	2	157	2	0
592	605	8	2	15	3	3	2	2	2	3	51.8	164	19.3	68.65	0.42	13.35	9.65	18.7	23	41.7	38.22	0	0	0	0	0	0	0	0	0	0	0	0
593	606	8	2	17	2	2	1	3	3	3	53.3	162	20.3	62.65	0.39	16.3	18.95	12.45	35.25	47.7	37.72	0	0	0	0	1	0	0	0	1	5	1	0
594	607	8	3	17	2	3	1	3	3	2	76.8	184	22.7	79.6	0.43	7.55	7.05	8.95	14.6	23.55	38.83	0	1	0	0	0	0	0	0	1	2	1	0
595	608	8	3	15	3	3	2	3	2	2	66.1	182	20	73	0.4	8.5	7.5	11.5	16	27.5	51.89	0	0	0	0	0	0	0	0	0	0	0	0
596	609	8	2	16	3	3	2	3	2	3	53.9	162	20.5	69.5	0.43	17.67	13.9	27.05	31.57	58.62	32.69	0	0	0	0	0	1	0	0	1	6	1	0
597	610	8	3	16	3	2	2	2	2	2	93	167	33.4									1
598	611	8	3	18	2	2	2	3	2	3	88.4	175.6	28.7	87.45	0.5	15.2	15.5		30.7	30.7	37.61	1	1	1	1	1		1	0	6		5	0
599	612	8	3	16	3	2	2	2	2	3	77.1	176	24.9	76.45	0.43	15.7	11.4	18.23	27.1	45.33	38.99	1	0	0	1	0	1	1	1	5	180	5	0
600	613	8	3	17	2	3	1	2	2	3	70.1	176.5	22.5	74.75	0.42	10.33	9.83	9.67	20.17	29.83	39.44	0	0	0	0	0	0	0	0	0	0	0	0
601	614	8	2	15	3	3	2	3	2	3	51.2	165.6	18.7	64.3	0.39	16.35	10.45	14.1	26.8	40.9	33.11	0	0	0	0	0	0	0	0	0	0	0	0
602	615	8	2	16	3	2	1	2	2	3	49.5	155	20.6	63.8	0.41	17.05	13.05	18.13	30.1	48.23	33.09	0	0	0	0	0	0	0	0	0	0	0	0
603	616	8	3	15	3	2	2	3	2	3	66.3	174.7	21.7	74.6	0.43	16.05	13.35	22.45	29.4	51.85	36.91	0	0	0	1	1	1	1	1	5	149	5	0
604	617	8	3	16	3	2	2	2	2	3	66.1	171	22.6	72.75	0.43	8.85	10.35	11	19.2	30.2	39.98	0	0	0	0	0	0	0	0	0	0	0	0
605	618	8	2	15	3	3	1		2	3	71.2	162.7	26.9	80.65	0.5	24.83	37.05	42.2	61.88	104.08	31.31	1	1	1	1	1	1	1	1	8	70	5	1
606	619	8	3	17	2	3	2	3	2	3	60.9	169.5	21.2	68	0.4	9	7.5	6.5	16.5	23	40.26	0	0	0	0	0	0	0	0	0	0	0	0
607	620	8	3	17	2	3	1	3	2	3	59.7	164.5	22.1	67.95	0.41	7.05	7.15	10.1	14.2	24.3	37.15	0	0	0	0	0	0	0	0	0	0	0	0
608	621	8	2	15	3	2	2	2	2	2	67.2	172	22.7	71.95	0.42	25.07	17.7	26.1	42.77	68.87	31.67	0	0	0	1	1	0	1	1	4	170	4	0
609	622	8	3	16	3	3	2	3	2	3	63.9	174.5	21	73.75	0.42	11.33	14	18	25.33	43.33	40.17	0	0	0	0	1	1	1	1	4	154	4	0
610	623	8	3	18	2	3	2	3	2	2	66.2	176.4	21.3	71.5	0.41	11.25	10.25	15	21.5	36.5	39.61	0	0	0	0	0	0	0	0	0	0	0	0
611	624	8	3	16	3	2	2	3	2	3	51.6	180	15.9	64	0.36	8	6.5	6	14.5	20.5	38.06	0	0	0	0	0	0	0	0	0	0	0	0
612	625	8	2	17	2	2	2	3	2	3	49.2	162	18.8	64	0.4	9.1	9.35	12.05	18.45	30.5	32.93	0	0	0	0	0	0	0	0	0	0	0	0
613	626	8	3	16	3	3	1	3	2	2	73.2	184.6	21.5	74	0.4	10.5	8.5	9.67	19	28.67	39.34	0	0	0	0	0	0	0	0	0	0	0	0
614	627	8	2	16	3	2	2	2	2	3	58.3	166	21.2									0
615	628	8	2	16	3	2	2		2	3	55.9	152	24.2									0
616	629	8	3	18	2	3	2	3	2	3	58.7	180	18.1	65	0.36	8.65	9.6	8.17	18.25	26.42	40.28	0	0	0	0	0	0	0	0	0	0	0	0
617	630	8	2	17	2	3	1	2	2	2	61.8	160	24.1	76.65	0.48	21.55	25.65	29.55	47.2	76.75	31.8	0	1	1	0	1	1	1	1	6	163	5	0
618	631	8	2	18	2	3	1	2	2	3	81.2	171	27.8	80.05	0.47	30.23	26.1	32.83	56.33	89.17	29.87	1	1	1	1	1	1	1	1	8	70	5	1
619	632	8	2	16	3	2	2	3	2	3	100	179	31.2									1								1		1	0
620	633	8	2	17	2	3	2		2	2	57.8	162.3	21.9	71.4	0.44	17.75	16.1	25.7	33.85	59.55	32.16	0	0	0	0	0	0	0	0	0	0	0	0
621	634	8	3	17	2	3	1	3	3	3	68.4	178	21.6	72.05	0.4	14.3	8.73	13.55	23.03	36.58	39.59	0	0	0	1	0	0	0	0	1	4	1	0
622	635	8	2	17	2	3	2	2	2	2	42.4	141.7	21.1	63.63	0.45	17	14.13	19.8	31.13	50.93	38.7	0	0	0	0	0	0	0	0	1	3	1	0
623	636	8	2	17	2	3	1		2	3	53	160.5	20.6									0
624	637	8	3	17	2	2	2	3	3	3	61.4	167	22	71	0.43	13.17	9.73	15.87	22.9	38.77	46.67	0	0	0	1	0	0	0	0	1	4	1	0
625	638	8	2	16	3	2	1	3	2	2	69.3	164	25.8	69.8	0.43	18.2	16	28	34.2	62.2	31.3	1	0	0	0	0	1	0	0	2	13	2	0
626	639	8	3	19	2	3	1	3		3	59.4	182	17.9	67.35	0.37	5.15	7.05	5.35	12.2	17.55	51.78	0	0	0	0	0	0	0	0	0	0	0	0
627	640	8	2	17	2	3		2	3	2	52.7	159.4	20.7	70.3	0.44	27.6	14.1	25.95	41.7	67.65	32.62	0	0	0	1	0	0	1	1	3	145	3	0
628	641	8	3	17	2	2	2	3	3	3	57.3	161.4	22	72.5	0.45	8.57	7.9	10.4	16.47	26.87	47.04	0	0	1	0	0	0	0	0	1	3	1	0
629	642	8	3	16	3	3	1	3	2	2	74.4	176	24									1
630	643	8	3	17	2	3	2	3	3	3	68	173.3	22.6	73.75	0.43	8	9.5	12.33	17.5	29.83	46.07	0	0	0	0	0	0	0	0	0	0	0	0
631	644	8	2	17	2	3	2	3		3	52	169	18.2	65.65	0.39	8.85	7.8	11.35	16.65	28	37.84	0	0	0	0	0	0	0	0	0	0	0	0
632	645	8	3	18	2	2	2		3	2	77.7	191.8	21.1	74.5	0.39	9.85	7.7	16.2	17.55	33.75		0	0	0	0	0	0	0	0	0	0	0	0
633	646	8	2	17	2	2	1	3	3	3	57	165.5	20.8	70.83	0.43	16.1	9.8	19.95	25.9	45.85	37.39	0	0	0	0	0	0	0	0	0	0	0	0
634	647	8	3	17	2	3	1	3	2	3	73.4	177.3	23.4	80.75	0.46	19.5	14	23	33.5	56.5	35.91	0	1	1	1	1	1	1	1	7	110	5	0
635	648	8	2	17	2	3	2	3	2	3	51.9	159.5	20.4									0
636	649	8	3	17	2	3	1	3	2	3	71.9	179.7	22.3									0
637	650	8	2	17	2	3	1	3	2	3	60.4	166	21.9	69	0.42	22	13.05	22.63	35.05	57.68	31.92	0	0	0	1	0	0	0	0	1	4	1	0
638	651	8	2	17	2	2	2	3	3	3	53.5	163.3	20.1	66.35	0.41	17.3	13.85	28.15	31.15	59.3	32.55	0	0	0	0	0	1	0	0	1	6	1	0
639	652	8	2	18	2	3	2	2	3	3	50.2	161	19.4	61.95	0.38	10.8	7.55	10.35	18.35	28.7	41.05	0	0	0	0	0	0	0	0	0	0	0	0
640	653	8	2	16	3	2	2	3	2	3	59.6	163.5	22.3									0
641	654	8	3	17	2	3	1	3	3	2	89.1	182.5	26.8	84.3	0.46	15.77	11.85	18.25	27.62	45.87	37.73	1	1	1	1	1	1	1	1	8	70	5	1
642	655	8	3	17	2	3	2		2	3	63.2	170.5	21.7	72.4	0.42	6.25	7.5	8.53	13.75	22.28	55.15	0	0	0	0	0	0	0	0	0	0	0	0
643	656	8	2	16	3	2	2	3	2	2	55.2	156.3	22.6	68.85	0.44	22.3	19.6	31.8	41.9	73.7	32.57	0	0	0	1	1	1	1	1	5	149	5	0
644	657	8	2	17	2	3	2	3	2	3	52.5	163	19.8	63	0.39	16.6	9.55	12.15	26.15	38.3	32.64	0	0	0	0	0	0	0	0	0	0	0	0
645	658	8	2	18	2	2	2	2	3	3	61.8	158	24.8	74.93	0.47	18.35	17.9	22.25	36.25	58.5	36.78	1	1	1	0	1	0	0	0	4	38	4	0
646	659	8	3	18	2	2	1	2	2	2	68.3	178	21.6	74.4	0.42	14.75	13.8	15.93	28.55	44.48	36.19	0	0	0	1	1	0	1	1	4	170	4	0
647	660	8	3	17	2	2	2	3	2	3	69.4	178	21.9	76.65	0.43	9.15	8.6	10.6	17.75	28.35	39.5	0	0	0	0	0	0	0	0	0	0	0	0
648	661	8	2	16	3	3	2	3	3	3	48.4	163.5	18.1	61.25	0.37	12.4	13.85	24	26.25	50.25	33.18	0	0	0	0	0	0	0	0	0	0	0	0
649	662	8	2	18	2	2	2	3	2	3	56.4	166.5	20.3	67.35	0.4	18.25	12.8	18.1	31.05	49.15	32.1	0	0	0	0	0	0	0	0	0	0	0	0
650	663	8	2	17	2	2	2	3	2	3	43.9	151	19.3	61.45	0.41	7.1	10.35	20.55	17.45	38	33.41	0	0	0	0	0	0	0	0	0	0	0	0
651	664	8	2	18	2	3	1	3	2	2	69.6	168.5	24.5	69.35	0.41	24.25	13.4	20.25	37.65	57.9	39.3	1	0	0	1	0	0	0	0	2	11	2	0
652	665	8	2	16	3	3	1	2	2	3	53.2	169.5	18.5	62.4	0.37	11.8	9.25	15.9	21.05	36.95	37.91	0	0	0	0	0	0	0	0	0	0	0	0
653	666	8	2	17	2	3	1	2	2	2	55.7	167.5	19.9	65.1	0.39	21.05	11.35	17.8	32.4	50.2	32.35	0	0	0	0	0	0	0	0	0	0	0	0
654	667	8	2	17	2	2	1		3	2	49	158.5	19.5	65.2	0.41	15.1	12.65	25.3	27.75	53.05	41.33	0	0	0	0	0	0	0	0	0	0	0	0
655	668	8	2	17	2	3	1	3	2	3	52.8	166.5	19.1	64.8	0.39	10.65	8.3	14.1	18.95	33.05	40.99	0	0	0	0	0	0	0	0	0	0	0	0
656	669	8	3	18	2	3	1	3	2	3	51.7	163	19.5	64.15	0.39	5.95	8.55	9.1	14.5	23.6	40.91	0	0	0	0	0	0	0	0	0	0	0	0
657	670	8	2	17	2	3	2	3	2	3	52.5	163.3	19.7	61.05	0.37	15.6	9.3	10.8	24.9	35.7	32.64	0	0	0	0	0	0	0	0	0	0	0	0
658	671	8	2	17	2	3	2	2	3	3	52.2	161.5	20	63.55	0.39	15.65	9.37	18.2	25.02	43.22	37.82	0	0	0	0	0	0	0	0	0	0	0	0
659	672	8	3	17	2	2	1	3	2	3	65.7	173.5	21.8	70.75	0.41	7.35	9.5	11.4	16.85	28.25	39.83	0	0	0	0	0	0	0	0	0	0	0	0
660	673	8	2	17	2	2	1	3	3	3	39.7	154.4	16.7	57.05	0.37	10.15	7.3	11.85	17.45	29.3	38.95	0	0	0	0	0	0	0	0	0	0	0	0
661	674	8	2	17	2	2	2	3	2		52.1	158	20.9									0
662	675	8	2	15	3	2	1	3	2	2	76.4	158.8	30.3	79	0.5	34.5	19.3	33.77	53.8	87.57	36	1	1	1	1	1	1	1	1	8	70	5	1
663	676	8	2	15	3	3	2	2	2	2	51.4	153.7	21.8	64.5	0.42	12.5	7.55	10.3	20.05	30.35	43.8	0	0	0	0	0	0	0	0	0	0	0	0
664	677	8	2	15	3	3	1		2	3	50.1	164.5	18.5	64.7	0.39	12.45	13.15	18.2	25.6	43.8	33.21	0	0	0	0	0	0	0	0	0	0	0	0
665	678	8	2	14	3	3	2	2	2	3	54	157.5	21.8	67.1	0.43	16.65	12	13.3	28.65	41.95	38.2	0	0	0	0	0	0	0	0	0	0	0	0
666	679	8	2	14	3	2	1	3	3	3	52.8	157	21.4	64.95	0.41	16	8.6	14.9	24.6	39.5	38.31	0	0	0	0	0	0	0	0	0	0	0	0
667	680	8	2	16	3	3	1		2	3	47.6	159.5	18.7	63.5	0.4	13.33	8.8	13.85	22.13	35.98	33.26	0	0	0	0	0	0	0	0	0	0	0	0
668	681	8	3	15	3	2	1	3	2	3	65.6	167	23.5	72.25	0.43	14.93	12.25	13.25	27.18	40.43	40.2	0	0	0	1	1	0	1	1	4	170	4	0
669	682	8	3	17	2	3	2	3	2	3	54.9	170	19	68	0.4	5.5	7.5	6.83	13	19.83	47.25	0	0	0	0	0	0	0	0	0	0	0	0
670	683	8	2	15	3	2	2	2	2	3	70.6	164	26.3	79.25	0.48	26.85	21.5	33.3	48.35	81.65	31.37	1	1	1	1	1	1	1	1	8	70	5	1
671	684	8	2	17	2	2	2			3	52.6	162	20									0
672	685	8	2	15	3	3	1	2	2	3	59.5	147	27.5	83.85	0.57	21.05	19.25	32.5	40.3	72.8	37.53	1	1	1	0	1	1	1	1	7	159	5	0
673	686	8	3	16	3	3	1	3	2		66.3	173	22.2	83.5	0.48	14.25	18	27.75	32.25	60		0	1	1	1	1	1	1	1	7	110	5	0
674	687	8	2	15	3	3	2	2	2	3	43.7	156.5	17.8									0
675	688	8	3	16	3	2	2		2	3	92.2	179.5	28.6	91.5	0.51	21.25	18.25	32	39.5	71.5	37.63	1	1	1	1	1	1	1	1	8	70	5	1
676	689	8	2	16	3	2	2	2	2	3	42.4	149	19.1	61.25	0.41	9.8	10.1	9.4	19.9	29.3	38.88	0	0	0	0	0	0	0	0	0	0	0	0
677	690	8	2	16	3	2	2	3	2	3	62.3	163	23.5	72.05	0.44	22.85	16.7	25.8	39.55	65.35	31.93	0	0	0	1	0	0	1	0	3	118	3	0
678	691	8	3	15	3	3	2	3	2	2	55.6	169.4	19.4	69	0.41	7.27	8.9	6.6	16.17	22.77	37.88	0	0	0	0	0	0	0	0	0	0	0	0
679	692	8	2	16	3	2	2		2	2	61.3	163	23.1	72.6	0.45	16.55	12.15	25.55	28.7	54.25	37.18	0	0	1	0	0	0	0	0	1	3	1	0
680	693	8	2	14	3	2	2	2	2	2	70.4	172.3	23.7									0
681	694	8	2	15	3	3	1	3	2	3	55.8	157	22.6	69.63	0.44	16.25	9.65	23.2	25.9	49.1	32.7	0	0	0	0	0	0	0	0	0	0	0	0
682	695	8	3	15	3	2	2	3	2	3	54.4	159.5	21.4	77.25	0.48	16	10	13.5	26	39.5	41.21	0	0	1	1	0	0	1	0	3	118	3	0
683	696	8	3	15	3	3	2	3	2	3	52.8	164.5	19.5	69	0.42	9.25	7	8.75	16.25	25	47.8	0	0	0	0	0	0	0	0	0	0	0	0
684	697	8	3	16	3	3	1	3	2	2	73.4	172	24.8									1
685	698	8	2	17	2	3	2	3	2	3	49.2	156	20.2	66.55	0.43	12.15	9.55	15.2	21.7	36.9	43.64	0	0	0	0	0	0	0	0	0	0	0	0
686	699	8	3	18	2	3	2	3	2	2	55.2	169.2	19.3	66.65	0.39	13.25	8.7	19.75	21.95	41.7	40.6	0	0	0	1	0	1	0	1	3	144	3	0
687	700	8	2	16	3	2	2	2	2	2	67.1	170.2	23.2	72.3	0.42	18.47	13.3	21.7	31.77	53.47	36.66	0	0	0	0	0	0	0	0	0	0	0	0
688	701	8	2	18	2	3	2	2	2	3	58.5	166	21.2	67.45	0.41	16.97	10.6	18	27.57	45.57	31.92	0	0	0	0	0	0	0	0	0	0	0	0
689	702	8	3	18	2	3	2	2	2	2	68.5	167	24.6	75.25	0.45	9	9.45	14.1	18.45	32.55	45.85	1	0	1	0	0	0	0	0	2	10	2	0
690	703	8	3	18	2	3	2		2	3	66.6	189.6	18.5	77	0.41	7	10.33	11.17	17.33	28.5	46.02	0	0	0	0	0	0	0	0	0	0	0	0
691	704	8	3	17	2	2	2	2	3	2	79.4	190	22	79	0.42	7	11.55	9.5	18.55	28.05	38.6	0	1	0	0	0	0	0	0	1	2	1	0
692	705	8	2	18	2	2	2		3	3	77.3	160	30.2	86.8	0.54	29.7	19.45	30.1	49.15	79.25	35.38	1	1	1	1	1	1	1	1	8	70	5	1
693	706	8	3	16	3	3	1	3	3	3	92.7	183	27.7	88.6	0.48	14.7	14.45	24.1	29.15	53.25	37.58	1	1	1	1	1	1	1	1	8	70	5	1
694	707	8	2	17	2	3	2	3	2	3	83.6	166.7	30.1	85.75	0.51	24.9	22.1	27.7	47	74.7	40.54	1	1	1	1	1	1	1	1	8	70	5	1
695	708	8	2	17	2						61.7	165	22.7	68.7	0.42	14.3	17.55	22.33	31.85	54.18	36.97	0	0	0	0	1	0	0	0	1	5	1	0
696	709	3	3	17	2	3	2	3	2	3	64.5	176	20.8	76	0.43	9.5	10.6	16.75	20.1	36.85	39.94	0	0	0	0	0	0	0	0	0	0	0	0
697	710	3	2	17	2	3	2	2		2	67	161	25.9	76	0.47	21.4	24.3	31	45.7	76.7	31.33	1	1	1	0	1	1	1	1	7	159	5	0
698	711	3	3	17	2	3	2	2	3	3	62.3	174	20.6	75.5	0.43	13.25	13	17.33	26.25	43.58	40.14	0	0	0	1	1	0	1	1	4	170	4	0
699	712	3	3	18	2	3	2	3	2	3	68.3	180.4	21	75.5	0.42	11	9	9.25	20	29.25	51.16	0	0	0	0	0	0	0	0	0	0	0	0
700	713	3	2	17	2	3	1	3	2	3	66.8	182.9	20	72.1	0.39	15.85	14	23.45	29.85	53.3	31.35	0	0	0	0	0	0	0	0	0	0	0	0
701	714	3	3	18	2	2	2	3	2	2	64.3	174	21.2	75	0.43	8.5	9.75	9.75	18.25	28	39.78	0	0	0	0	0	0	0	0	0	0	0	0
702	715	3	2	18	2	2	1		2	3	54.7	167.3	19.5	66.6	0.4	13.65	12.15	19.07	25.8	44.87	37.42	0	0	0	0	0	0	0	0	0	0	0	0
703	716	3	3	17	2	2	1	3	2	3	60.2	169.9	20.9	73.6	0.43	12.07	11.8	24.77	23.87	48.63	37.1	0	0	0	1	1	1	1	1	5	149	5	0
704	717	3	3	17	2	2	2	3	2	3	46.9	169	16.4	63.3	0.37	9.9	6.95	9.63	16.85	26.48	41.52	0	0	0	0	0	0	0	0	0	0	0	0
705	718	3	2	17	2	3	1	3	2	3	55.1	168.1	19.5	65.8	0.39	29.25	13.9	25.75	43.15	68.9	32.4	0	0	0	1	0	0	1	1	3	145	3	0
706	719	3	3	18	2	3	1	3	2	2	77.2	175	25.2	75.5	0.43	6.35	14	11.1	20.35	31.45	45.07	1	0	0	0	1	0	0	0	2	12	2	0
707	720	3	3	17	2	3	2	2	2	2	58.9	184.7	17.3	67.25	0.36	9.75	8	10	17.75	27.75	37.22	0	0	0	0	0	0	0	0	0	0	0	0
708	721	3	3	18	2	2	2	2	2	2	69	173	23.1	73	0.42	8.5	12.67	9	21.17	30.17	51.09	0	0	0	0	1	0	0	0	1	5	1	0
709	722	3	3	18	2	3	2	2	2	3	71	180	21.9	76	0.42	10	12.5	17.75	22.5	40.25	35.95	0	0	0	0	1	1	0	1	3	181	3	0
710	723	3	3	16	3	3			3	3	77.8	182.6	23.3	77	0.42	10.5	9.75	15.25	20.25	35.5	45.37	0	0	0	0	0	0	0	0	0	0	0	0
711	724	3	2	17	2	2	1	2	2	3	55.5	159.5	21.8	68.2	0.43	13.95	11.7	13.45	25.65	39.1	40.75	0	0	0	0	0	0	0	0	0	0	0	0
712	725	3	2	17	2	3	1	2	2	3	42.1	155.4	17.4	56.45	0.36	12.9	8.1	12.47	21	33.47	38.73	0	0	0	0	0	0	0	0	0	0	0	0
713	726	3	2	17	2	3	1		2	3	67.6	156.1	27.7	77.7	0.5	21.2	25.55	25.9	46.75	72.65	36.44	1	1	1	0	1	0	1	1	6	161	5	0
714	727	3	2	16	3	2	1	3	2	3	62.3	168.5	21.9	74.1	0.44	16.45	14.7	26.1	31.15	57.25	37.09	0	1	0	0	0	0	0	0	1	2	1	0
715	728	3	2	17	2	3	1	3	3	3	57.3	159	22.7	68.45	0.43	19.4	12.8	26.8	32.2	59	37.36	0	0	0	0	0	1	0	0	1	6	1	0
716	729	3	3	17	2	2	1	2	2	3	51	168	18.1	66.75	0.4	6.45	8.4	8.35	14.85	23.2	41.16	0	0	0	0	0	0	0	0	0	0	0	0
717	730	3	2	18	2	2	2	2	2	3	82.8	150	36.8	86.5	0.58	45.75	30.67	44.75	76.42	121.17	29.73	1	1	1	1	1	1	1	1	8	70	5	1
718	731	4	2	16	3	3	1	3	2	3	56.9	163.7	21.2									0
719	732	4	2	17	2	3	1	3	3	3	49.1	159.5	19.3									0
720	733	4	3	16	3	2	2	3	3	3	64.2	164	23.9									1
721	734	4	2	16	3	3	1	2	3	3	51.5	163.5	19.3									0
722	735	4	3	16	3	2	1		3	3	56.4	171.5	19.2	65.45	0.38	7.6	6.9	9.4	14.5	23.9	52.59	0	0	0	0	0	0	0	0	0	0	0	0
723	736	4	2	16	3	3	2		2	3	45.6	158.5	18.2	59.85	0.38	12.55	11.95	20.2	24.5	44.7	33.44	0	0	0	0	0	0	0	0	0	0	0	0
724	737	4	3	16	3	3	1	3	2	2	66.3	178	20.9	72	0.4	7.7	7.45	12.5	15.15	27.65	39.96	0	0	0	0	0	0	0	0	0	0	0	0
725	738	4	2	15	3	3	1	3	2	3	56.8	164.7	20.9	70	0.43	21.2	15.9	26.47	37.1	63.57	32.61	0	0	0	0	0	0	0	0	0	0	0	0
726	739	4	3	18	2	2	2	2	2	3	90.6	173	30.3	94.9	0.55	27.05	19.15	48.35	46.2	94.55	34.19	1	1	1	1	1	1	1	1	8	70	5	1
727	740	4	3	16	3	3	1	3	2	2	60.9	169.5	21.2	69.1	0.41	9.95	11.35	16.45	21.3	37.75	40.44	0	0	0	0	0	0	0	0	0	0	0	0
728	741	4	3	17	2	3	1	3	2	3	65.1	171	22.3	67.35	0.39	11	11.9	13.25	22.9	36.15	46.34	0	0	0	0	1	0	0	0	1	5	1	0
729	742	4	3	16	3	2	1	3	3	3	60	177	19.2	70.05	0.4	10.15	7.75	11.73	17.9	29.63	52.26	0	0	0	0	0	0	0	0	0	0	0	0
730	743	4	3	16	3	2	1	3	2	2	52.2	169.5	18.2	66.25	0.39	7.45	8.33	9.65	15.78	25.43	38	0	0	0	0	0	0	0	0	0	0	0	0
731	744	4	3	17	2	2	1	3	3	2	71.9	189.2	20.1	71.33	0.38	5.6	7.55	5.7	13.15	18.85	39.27	0	0	0	0	0	0	0	0	0	0	0	0
732	745	4	3	18	2	3	2	3	3	3	56.8	174	18.8	64.75	0.37	8.3	10.07	6.27	18.37	24.63	40.45	0	0	0	0	0	0	0	0	0	0	0	0
733	746	4	3	18	2	3	2	2	2	3	63.2	184.5	18.6	70.15	0.38	6.65	6.9	4.85	13.55	18.4	39.88	0	0	0	0	0	0	0	0	0	0	0	0
734	747	4	2	16	3	3	2	2	2	3	51.1	157	20.7	65.37	0.42	16.9	9.95	20.1	26.85	46.95	47.78	0	0	0	0	0	0	0	0	0	0	0	0
735	748	4	3	16	3	3	2	3	2	3	76.6	173	25.6	79.55	0.46	12.1	14	11.8	26.1	37.9	39.03	1	1	1	1	1	0	1	0	6	63	5	0
736	749	4	2	15	3	3	2	2	2	3	44	160	17.2	60.7	0.38	10.35	7.45	15.05	17.8	32.85	33.76	0	0	0	0	0	0	0	0	0	0	0	0
737	750	4	3	16	3	3	2	2	3	3	60	181.8	18.2	66.5	0.37	13.05	7.65	16.53	20.7	37.23	37.3	0	0	0	1	0	0	0	0	1	4	1	0
738	751	4	2	16	3	2	1	3	3	2	62	156.5	25.3	75.85	0.48	29.75	23.85	34.8	53.6	88.4	37.12	1	1	1	1	1	1	1	1	8	70	5	1
739	752	4	2	16	3	3	2	3	2	2	54.1	167.5	19.3	61.9	0.37	10.4	7.4	10.8	17.8	28.6	32.67	0	0	0	0	0	0	0	0	0	0	0	0
740	753	4	2	17	2	3	2	3	2	2	96.5	162	36.8	86.15	0.53	48.05	42.1	42.73	90.15	132.88	33.83	1	1	1	1	1	1	1	1	8	70	5	1
741	754	4	3	16	3	2	2	3	3	3	56.6	170.6	19.5	66.7	0.39	6.95	7.1	7.7	14.05	21.75	52.57	0	0	0	0	0	0	0	0	0	0	0	0
742	755	4	2	15	3	2	1	3	2	2	77.6	172	26.2	82.7	0.48	18	22.25	33.25	40.25	73.5	35.9	1	1	1	0	1	1	1	1	7	159	5	0
743	756	4	2	16	3	3	1	3	2	2	76.8	157.5	31	83.5	0.53	32.5	27.6	27.8	60.1	87.9	30.63	1	1	1	1	1	1	1	1	8	70	5	1
744	757	4	3	16	3	2	1	3	2	2	74.2	173.5	24.7	83	0.48	21.75	23.5	33.25	45.25	78.5	36.02	1	1	1	1	1	1	1	1	8	70	5	1
745	758	4	2	16	3	3	1	3	2	3	57.4	171.5	19.5	63.9	0.37	11.45	8.25	12.4	19.7	32.1	32.37	0	0	0	0	0	0	0	0	0	0	0	0
746	759	4	2	17	2	3	2	3	3	2	60.5	161.5	23.2	73.95	0.46	13.95	13.15	30.15	27.1	57.25	37.07	0	1	1	0	0	1	0	0	3	79	3	0
747	760	4	2	15	3	2	2	3	3	3	59.6	168.5	21	70.67	0.42	21.25	24	24.7	45.25	69.95	37.52	0	0	0	0	1	0	1	1	3	153	3	0
748	761	4	2	15	3	3	2	3	2	2	57.6	163.9	21.4	68.45	0.42	21.25	17.3	23.1	38.55	61.65	32.54	0	0	0	0	1	0	0	0	1	5	1	0
749	762	4	3	18	2	3	2	3	2	3	56.2	176	18.1									0
750	763	4	3	17	2	3	2	2	2	3	55.2	165	20.3									0
751	764	4	2	16	3	3	2	3	3	2	59.5	166	21.6									0
752	765	4	3	16	3	2	1	3	3	2	62	176.3	20	69.55	0.39	6.55	7.2	7.1	13.75	20.85	52.08	0	0	0	0	0	0	0	0	0	0	0	0
753	766	4	3	16	3	3	2	3	3	2	53.5	173	17.9	62.05	0.36	7.9	8.25	7.8	16.15	23.95	52.85	0	0	0	0	0	0	0	0	0	0	0	0
754	767	4	2	17	2	3	1	3	2	3	68.8	168	24.4	75.1	0.45	22.6	15.65	27.2	38.25	65.45	31.17	1	1	1	1	0	1	0	0	5	53	5	0
755	768	4	2	15	3	2	1		2	3	53.7	158.5	21.4	64.8	0.41	22.15	14.2	27.85	36.35	64.2	32.89	0	0	0	1	0	1	0	0	2	137	2	0
756	769	4	2	16	3	3	1	3	3	2	89	162.5	33.7	85.5	0.53	34.6	27.1	36.8	61.7	98.5	29.53	1	1	1	1	1	1	1	1	8	70	5	1
757	770	4	2	17	2	3	1	3	2	2	49.7	162	18.9	66.65	0.41	14.65	13	26	27.65	53.65	32.89	0	0	0	0	0	0	0	0	0	0	0	0
758	771	4	3	15	3	3	2		2	2	73.6	179	23	75.7	0.42	11.7	12	23.6	23.7	47.3	36.26	0	0	0	0	1	1	1	1	4	154	4	0
759	772	4	3	16	3	3	1	3	2	2	70.1	170.5	24.1	80.8	0.47	10.2	14.2	27.35	24.4	51.75	39.62	1	1	1	0	1	1	1	1	7	159	5	0
760	773	4	3	16	3	3	1	3	3	3	65	185	19	69.7	0.38	6.45	7.95	8.4	14.4	22.8	46.52	0	0	0	0	0	0	0	0	0	0	0	0
761	774	4	3	16	3	3	1		2	3	69.7	167.5	24.8	81.85	0.49	18.83	11.85	33.9	30.68	64.58	39.65	1	1	1	1	1	1	1	1	8	70	5	1
762	775	4	2	16	3	3	1	3	3	3	35.7	143	17.5	57.4	0.4	8.9	7.9	14.25	16.8	31.05	34.33	0	0	0	0	0	0	0	0	0	0	0	0
763	776	4	3	15	3	3	2	2	2	3	61	170	21.1	69.55	0.41	14.1	9.45	19.65	23.55	43.2	40.61	0	0	0	1	0	1	0	1	3	144	3	0
764	777	4	2	16	3	3	2		2	2	50.8	159.5	20	63.65	0.4	16.2	11.8	21.85	28	49.85	38.13	0	0	0	0	0	0	0	0	0	0	0	0
765	778	4	2	16	3	3	2	2	2	3	70.5	164	26.2	69.1	0.42	27.05	18	34.05	45.05	79.1	31.2	1	0	0	1	1	1	1	1	6		5	0
766	779	4	2	19	2	3			3	2	66.7	168	23.6	70.9	0.42	21.15	14.2	24.83	35.35	60.18	31	0	0	0	0	0	0	0	0	0	0	0	0
767	780	4	3	16	3	3	1	3	2	3	69.9	180.3	21.5	76.55	0.42	7.05	7.45	8.6	14.5	23.1	39.63	0	0	0	0	0	0	0	0	0	0	0	0
768	781	4	2	16	3	3	2	2	2	3	63.3	158	25.4	72.75	0.46	17.6	19.75	27.45	37.35	64.8	31.84	1	0	1	0	1	1	0	0	4	186	4	0
769	782	4	2	15	3	3	1		2	3	71.1	171	24.3									0
770	783	4	2	16	3	2	1	3	2	3	47.6	158	19.1									0
771	784	4	2	15	3	3	2	3	3	2	53.7	156	22.1	67.25	0.43	20	13.55	24.05	33.55	57.6	38.05	0	0	0	0	0	0	0	0	0	0	0	0
772	785	4	2	15	3	3	2		2	3	45.7	161.5	17.5	63.4	0.39	9.55	8.05	7.8	17.6	25.4	41.99	0	0	0	0	0	0	0	0	0	0	0	0
773	786	4	3	16	3	2	1	3	2	3	77.6	175	25.3	80.45	0.46	16.8	14.8	22.45	31.6	54.05	38.94	1	1	1	1	1	1	1	1	8	70	5	1
774	787	4	2	18	2	3	2	2	2	2	86	160	33.6	89.05	0.56	22.6	33.2	41	55.8	96.8	34.6	1	1	1	1	1	1	1	1	8	70	5	1
775	788	4	2	15	3	3	1	3	2	3	55.1	168.5	19.4	65.4	0.39	21.25	13.05	29.5	34.3	63.8	32.76	0	0	0	0	0	1	0	0	1	6	1	0
776	789	4	3	15	3	2	1		2	3	46.4	165.5	16.9	63.1	0.38	5.8	5.85	6.3	11.65	17.95	48.38	0	0	0	0	0	0	0	0	0	0	0	0
777	790	4	2	16	3	3	2	3	2	2	64.6	167	23.2	74.05	0.44	17.65	15.15	26.27	32.8	59.07	31.73	0	1	0	0	0	0	0	0	1	2	1	0
778	791	4	3	14	3	3	1		3	2	51.6	166.3	18.7	64.2	0.39	5.45	6.45	7.5	11.9	19.4	41.64	0	0	0	0	0	0	0	0	0	0	0	0
779	792	4	2	18	2	2	2	3	2	3	55.2	154.7	23.1	76.8	0.5	16.25	20.95	36.8	37.2	74	32.21	0	1	1	0	1	1	0	1	5	167	5	0
780	793	4	2	17	2	3	1		2	3	48.8	161	18.8	66.3	0.41	11.55	8.35	8	19.9	27.9	38.13	0	0	0	0	0	0	0	0	0	0	0	0
781	794	4	3	14	3	2	1	3	2	3	58.3	159.3	23	73.05	0.46	19.45	14.45	24.7	33.9	58.6	37.81	0	0	1	1	1	1	1	1	6	135	5	0
782	795	4	3	15	3	3	2	3	3	2	65.4	173.5	21.7	72	0.41	10.6	10.1	12.55	20.7	33.25	46.67	0	0	0	0	0	0	0	0	0	0	0	0
783	796	4	2	15	3	2	2	2	2	3	46	158.9	18.2	61.3	0.39	9.7	9.05	15.95	18.75	34.7	33.58	0	0	0	0	0	0	0	0	0	0	0	0
784	797	4	3	17	2	2	1	3	2	3	69.9	174.5	23									0
785	798	4	3	15	3	3	1	3	2	3	62.5	178.2	19.7	68.25	0.38	8.95	9.4	17.75	18.35	36.1		0	0	0	0	0	1	0	0	1	6	1	0
786	799	4	2	15	3	3	2	3	2	3	46.9	157.8	18.8									0
787	800	4	2	15	3	3	2	3	2	3	65.1	179.7	20.2									0
788	801	4	3	16	3	3	2	2	2	3	71.4	171.2	24.4									1
789	802	4	3	18	2	3	1	3		3	69	179.5	21.4									0
790	803	4	3	18	2	3	1	2	2	3	66.4	181.2	20.2									0
791	804	4	2	17	2	2	2	3	2	2	62.1	162.5	23.5									0
792	805	4	3	16	3	3	2	2	2	3	71.2	179.5	22.1									0
793	806	4	3	17	2	3	1	3	2	3	55.2	177	17.6	66.03	0.37	5.35	8.2	5	13.55	18.55	47.23	0	0	0	0	0	0	0	0	0	0	0	0
794	807	4	2	15	3	2	1	3	2	3	59.2	160	23.1	70.45	0.44	17.1	18.67	29.55	35.77	65.32	37.55	0	0	0	0	1	1	0	0	2	150	2	0
795	808	4	2	15	3	2	1	3	3	3	45.7	153.5	19.4	62.4	0.41	11.95	10.7	12	22.65	34.65	41.99	0	0	0	0	0	0	0	0	0	0	0	0
796	809	4	3	16	3	2	1	3	2	3	65	171.3	22.2	72.6	0.42	9.9	10.5	11.45	20.4	31.85	46.52	0	0	0	0	0	0	0	0	0	0	0	0
797	810	4	3	15	3	3	1	3	2	2	70.2	169.8	24.4	72.7	0.43	11.95	11.05	17.6	23	40.6	39.79	1	0	0	0	0	1	0	1	3	36	3	0
798	811	4	2	16	3	2	2	3	2	3	75.1	157.7	30.2	82.7	0.52	25.85	21.25	29.75	47.1	76.85	30.78	1	1	1	1	1	1	1	1	8	70	5	1
799	812	4	2	15	3	2	1	3	2	2	61.8	157.9	24.8	77.15	0.49	26.5	15.33	27.3	41.83	69.13	37.32	1	1	1	1	0	1	1	1	7	173	5	0
800	813	4	2	15	3	3	2	2	3	3	57.8	170.5	19.9	67.83	0.4	18.4	15.55	20.2	33.95	54.15	32.52	0	0	0	0	0	0	0	0	0	0	0	0
801	814	4	3	14	3	2	2		2	3	45.3	169.2	15.8	64.2	0.38	5.8	5.9	7.25	11.7	18.95	42.21	0	0	0	0	0	0	0	0	0	0	0	0
802	815	4	2	16	3	3	2	2	2	3	50.5	149.3	22.7	64.43	0.43	20.05	10.8	19.87	30.85	50.72	33	0	0	0	0	0	0	0	0	0	0	0	0
803	816	4	3	15	3	3	2	3	2	3	61.8	171.5	21	65.85	0.38	12.15	12.35	13.3	24.5	37.8	40.54	0	0	0	1	1	0	1	0	3	141	3	0
804	817	4	3	15	3	2	2	3	2	3	68.2	174	22.5	76.9	0.44	5.55	6.85	7.9	12.4	20.3	46.42	0	0	1	0	0	0	0	0	1	3	1	0
805	818	4	2	16	3	3	1		3	2	68.8	156.5	28.1									1
806	819	4	2	15	3	3	2	3	2	3	47.7	166	17.3	62.1	0.37	11.7	10.7	13.37	22.4	35.77	33.43	0	0	0	0	0	0	0	0	0	0	0	0
807	820	4	2	16	3	3	1	3	3	3	64.4	167.5	23	71.85	0.43	19.8	13.6	27.05	33.4	60.45	31.74	0	0	0	0	0	1	0	0	1	6	1	0
808	821	4	2	15	3	3	2	3	2	3	53.6	156.5	21.9	62.2	0.4	13.5	10.45	8.65	23.95	32.6	32.9	0	0	0	0	0	0	0	0	0	0	0	0
809	822	4	2	17	2	2	2		2	3	41.5	148.4	18.8	58.35	0.39	10.8	8.55	9.2	19.35	28.55	33.63	0	0	0	0	0	0	0	0	0	0	0	0
810	823	4	2	16	3	3	1	2	3	2	56.7	160.5	22	66.75	0.42	14.05	12.1	18.9	26.15	45.05	40.82	0	0	0	0	0	0	0	0	0	0	0	0
811	824	4	2	15	3	3	1	3	2	3	70.9	157.2	28.7	74.33	0.47	25.9	24.45	29.6	50.35	79.95	36.5	1	1	1	1	1	1	1	1	8	70	5	1
812	825	4	3	15	3	2	1	3	2	2	62.8	165.8	22.8	70.5	0.43	10.4	9.05	19.05	19.45	38.5	46.9	0	0	0	0	0	1	0	0	1	6	1	0
813	826	4	3	16	3	3	2	3	2	2	67.2	187	19.2	71.75	0.38	6.65	8.97	9.7	15.62	25.32	46.33	0	0	0	0	0	0	0	0	0	0	0	0
814	827	4	2	16	3	3	2	3	2	3	47.1	161.5	18.1	56.55	0.35	10.2	8.45	11.4	18.65	30.05	33.3	0	0	0	0	0	0	0	0	0	0	0	0
815	828	4	2	15	3	2	2	2	2	3	46.3	149	20.9	63	0.42	11.55	8.55	13.45	20.1	33.55	38.71	0	0	0	0	0	0	0	0	0	0	0	0
816	829	4	3	16	3	2	1	3	2	3	57.8	179.5	17.9	67.95	0.38	7.8	8.15	7	15.95	22.95	40.72	0	0	0	0	0	0	0	0	0	0	0	0
817	830	4	3	15	3	3	2		3	3	55.9	168	19.8	67.3	0.4	6.45	8.55	14.9	15	29.9	41.07	0	0	0	0	0	0	0	0	0	0	0	0
818	831	4	3	15	3	2	2	2	2	3	53.9	180.5	16.5	64.55	0.36	8.05	9.83	11.5	17.88	29.38	41.25	0	0	0	0	0	0	0	0	0	0	0	0
819	832	4	3	17	2	2	2		3	2	77.9	178.2	24.5	75.25	0.42	10.85	11.7	20.45	22.55	43	45.18	1	0	0	0	1	1	0	1	4	50	4	0
820	833	4	3	15	3	3	2	2	2	3	51.9	167	18.6	65.8	0.39	9.85	9.6	24.15	19.45	43.6	41.43	0	0	0	0	0	1	0	1	2	156	2	0
821	834	4	2	16	3	3	2	3	3	2	67	154.5	28.1	75.97	0.49	22.5	21.3	23.75	43.8	67.55	39.89	1	1	1	1	1	0	1	1	7	165	5	0
822	835	4	2	15	3	2	2	2	3	3
823	836	4	2	15	3	3	2	3	2	3	46.4	159	18.4									0
824	837	4	2	15	3	3	2	2	3	3	50.5	158	20.2	61.4	0.39	10.05	9.1	16.2	19.15	35.35		0	0	0	0	0	0	0	0	0	0	0	0
825	838	4	3	15	3	3	1		3	2	80.6	185	23.6									1
826	839	4	3	15	3	3	2	3	2	2	58.6	166.5	21.1	71.75	0.43	10	8.05	19.15	18.05	37.2		0	0	0	0	0	1	0	0	1	6	1	0
827	840	4	2	16	3	3	1	2	2	2	60.2	159.5	23.7	72.65	0.46	16.75	11.63	26.63	28.38	55.02	32.12	0	0	1	0	0	1	0	0	2	113	2	0
828	841	4	3	17	2	3	2	3	3	2	61	166.8	21.9	68.35	0.41	14.1	10.1	26.4	24.2	50.6	37.03	0	0	0	1	0	1	1	1	4	148	4	0
829	842	4	3	16	3	2	2	3	2	2	77.8	181	23.8	80.45	0.44	10.8	12.55	15.83	23.35	39.18	35.7	1	1	1	0	1	0	0	0	4	38	4	0
830	843	4	3	18	2	3	1	3	2	2	70.9	176.5	22.8	78.6	0.45	8.7	9.75	13.1	18.45	31.55	39.18	0	1	1	0	0	0	0	0	2	71	2	0
831	844	4	3	17	2	2	2	3	3	3	60.7	178	19.2	72.95	0.41	7.35	9.7	9.65	17.05	26.7	40.28	0	0	0	0	0	0	0	0	0	0	0	0
832	845	4	3	17	2	2	2	2	3	3	114.1	179.5	35.4	101.35	0.56	10.9	23.6	26.87	34.5	61.37	35.48	1	1	1	0	1	1	1	1	7	159	5	0
833	846	4	2	17	2	3	2		2	3	48.7	164.7	18	64.8	0.39	8.9	9.5	16.1	18.4	34.5	43.68	0	0	0	0	0	0	0	0	0	0	0	0
834	847	4	3	17	2	3	2		2	2	73.5	176	23.7	76.35	0.43	7.85	10.2	9.2	18.05	27.25	45.58	1	0	0	0	0	0	0	0	1	1	1	0
835	848	4	3	18	2	3	1	2	2	3	80	176.5	25.7	82.3	0.47	8.55	15.85	24.8	24.4	49.2	44.81	1	1	1	0	1	1	1	1	7	159	5	0
836	849	4	2	17	2	2	1	2	2	2	74	173.7	24.5	72.17	0.42	13.15	12.55	23.73	25.7	49.43	45.54	1	0	0	0	0	0	0	0	1	1	1	0
837	850	4	3	17	2	3	2	3	2	3	71.4	177	22.8	80.75	0.46	10.75	8.6	19.1	19.35	38.45	45.77	0	1	1	0	0	1	0	0	3	79	3	0
838	851	4	3	17	2	2	1	3	2	2	68.1	178	21.5	68.9	0.39	9.3	8.35	17.45	17.65	35.1	39.62	0	0	0	0	0	0	0	0	0	0	0	0
839	852	4	3	16	3	3	2	3	3	3	62	175	20.2	68.45	0.39	9.35	8.75	10.57	18.1	28.67	40.35	0	0	0	0	0	0	0	0	0	0	0	0
840	853	4	2	18	2	3	1	3	3	2	60.8	165	22.3	67.35	0.41	11.4	10.25	15.35	21.65	37	36.87	0	0	0	0	0	0	0	0	0	0	0	0
841	854	4	3	17	2	2	1	3	2	3	72.2	177.5	22.9	78.8	0.44	11.65	13.4	24.8	25.05	49.85	50.99	0	1	1	0	1	1	1	1	6	163	5	0
842	855	4	2	17	2	3	2	2	3	2	74.5	161.5	28.6									1
843	856	4	2	17	2	3	2	3	2	3	51	165.5	18.6									0
844	857	4	2	17	2	3	1	2	2	3	45.9	157	18.6									0
845	858	4	2	19	2	3	1	3	2	3	55.4	159.5	21.8									0
846	859	4	3	15	3	3	1			2	77.8	186.3	22.4	78.23	0.42	7.8	7.9	8.5	15.7	24.2	39.1	0	1	0	0	0	0	0	0	1	1	1	0
847	860	4	3	15	3	2	1	3	2	3	60.2	186.5	17.3	65.8	0.35	6	9	8.5	15	23.5	40.69	0	0	0	0	0	0	0	0	0	0	0	0
848	861	4	2	16	3	2	2		2	3	55.4	160.6	21.5	67.4	0.42	18.55	10.8	20.25	29.35	49.6	32.55	0	0	0	0	0	0	0	0	0	0	0	0
849	862	4	3	14	3	3	2	3	3	3	76.2	172.5	25.6	73.8	0.43	16.53	10.37	16.75	26.9	43.65	39.43	1	0	0	1	0	0	1	1	4	182	4	0
850	863	4	3	15	3	2	1	3	2	3	62.4	169	21.9	67	0.4	10.85	11.35	17.05	22.2	39.25	40.49	0	0	0	0	0	0	0	0	0	0	0	0
851	864	4	3	15	3	2	1	2	3	3	37.5	141	18.9	63.3	0.45	6.25	8.2	11.05	14.45	25.5	54.47	0	0	1	0	0	0	0	0	1	3	1	0
852	865	4	2	15	3	3	2	2	2	3	54.4	165.1	20	65.85	0.4	15.1	10.45	15.7	25.55	41.25	32.82	0	0	0	0	0	0	0	0	0	0	0	0
853	866	4	2	15	3	3	1	3	2	3	50.8	152	22									0
854	867	4	2	15	3	2	1	3	2	3	50.3	160	19.7									0
855	868	4	2	18	2	3	2	3	2	3	85.4	166.5	30.8									1
856	869	4	3	16	3	3	2	3	2	3	51.3	161.5	19.7									0
857	870	4	2	16	3	2	2	3	3	2	100.6	163.5	37.6									1
858	871	4	2	15	3	3	1	3	2	3	53.2	159.8	20.8									0
859	872	4	3	15	3	2	2		3	3	112.1	186	32.4									1
860	873	4	3	15	3	3	1		2	3	100.5	163.3	37.7									1
861	874	4	2	15	3	3	1	3	2	3	50.4	160.5	19.6									0
862	875	4	3	16	3	3	2	3	3	3	48.5	159.3	19.1									0
863	876	4	3	15	3	3	2		3	2	58.9	171.5	20									0
864	877	4	3	15	3	2	1	3	2	2	52.7	160.5	20.5									0
865	878	4	3	15	3	3			2	3	100	187.7	28.4									1
866	879	4	2	17	2	3	2		2	2	65.5	165	24.1	72.1	0.44	24.35	15.75	19.95	40.1	60.05	36.63	0	0	0	1	0	0	1	0	2	138	2	0
867	880	4	2	15	3	3	2	3	2	3	59.6	166.5	21.5	70.1	0.42	32.5	20.55	27.75	53.05	80.8	32.36	0	0	0	1	1	1	1	1	5	149	5	0
868	881	4	2	16	3	2	1		2	3	48.7	152.5	20.9	62.3	0.41	12.45	11	16.95	23.45	40.4	38.32	0	0	0	0	0	0	0	0	0	0	0	0
869	882	4	3	16	3	3	2	3	2	2	66.6	182	20.1	69.25	0.38	6.95	10.1	16.05	17.05	33.1	39.93	0	0	0	0	0	0	0	0	0	0	0	0
870	883	4	3	14	3	2	2	3	2	2	65	172	22	74.2	0.43	13.6	11.55	24.65	25.15	49.8	40.43	0	0	0	1	0	1	1	1	4	148	4	0
871	884	4	3	16	3	2	1	3	3	3	64	178	20.2	68.25	0.38	7.2	10.05	9.05	17.25	26.3	46.61	0	0	0	0	0	0	0	0	0	0	0	0
872	885	4	2	15	3	2	2	2	2	3	79.2	169.4	27.6	87.9	0.52	27.85	28.6	29.5	56.45	85.95	30.59	1	1	1	1	1	1	1	1	8	70	5	1
873	886	4	3	15	3	3	1	3	2	3	57.1	169.5	19.9	66.75	0.39	10.4	11.25	14.03	21.65	35.68	40.97	0	0	0	0	0	0	0	0	0	0	0	0
874	887	4	2	15	3	2	1		2	2	51.1	157	20.7	63.05	0.4	17	11.25	14.8	28.25	43.05	41.51	0	0	0	0	0	0	0	0	0	0	0	0
875	888	4	3	15	3	2	1	2	2	2	67.8	176	21.9	71.43	0.41	13.55	11.15	19.2	24.7	43.9	36.78	0	0	0	1	0	1	1	1	4	148	4	0
876	889	4	2	16	3	3	2	3	2	2	53.7	158	21.5	63.9	0.4	18.2	9.6	14.27	27.8	42.07	37.87	0	0	0	0	0	0	0	0	0	0	0	0
877	890	4	3	15	3	2	1	3		3	67	174.5	22	76.3	0.44	9.9	9.4	11.6	19.3	30.9	46.52	0	0	0	0	0	0	0	0	1	3	1	0
878	891	4	3	16	3		2	2	2	3	82.8	173.5	27.5	88	0.51	21.75	19	49.33	40.75	90.08	35.25	1	1	1	1	1	1	1	1	8	70	5	1
879	892	4	2	14	3	2	2	3	2	2	53.8	153.9	22.7	68.8	0.45	23.95	30.05	25.1	54	79.1	38.22	0	0	1	1	1	0	1	1	5	177	5	0
880	893	4	2	15	3	3	2	3	2	3	58.3	174.5	19.2	66.25	0.38	8.6	9.1	15.1	17.7	32.8	37.63	0	0	0	0	0	0	0	0	0	0	0	0
881	894	4	2	15	3	3	1	3	2	3	54.4	161.5	20.9	69.3	0.43	19.05	10.55	23.55	29.6	53.15	37.98	0	0	0	0	0	0	0	0	0	0	0	0
882	895	4	3	14	3	3	1	3	3	3	79.6	182	24	80	0.44	17.67	12.4	26.67	30.07	56.73	39.12	1	1	0	1	1	1	1	1	8	70	5	1
883	896	4	3	15	3	3	2	3	2	3	51.9	165.5	19	64	0.39	8.9	7.45	8.2	16.35	24.55	41.43	0	0	0	0	0	0	0	0	0	0	0	0
884	897	4	2	16	3	3	1		2	3	46.1	155.5	19.1	60.85	0.39	11.85	8.7	15.45	20.55	36	38.55	0	0	0	0	0	0	0	0	0	0	0	0
885	898	4	3	16	3	3	2	3	3	3	61.3	167.7	21.8	71.6	0.43	10.45	9.4	13.4	19.85	33.25	40.41	0	0	0	0	0	0	0	0	0	0	0	0
886	899	4	3	15	3	2	2	3	3	2	55.9	168.5	19.7	67.95	0.4	8.1	10.7	11.25	18.8	30.05	47.52	0	0	0	0	0	0	0	0	0	0	0	0
887	900	4	3	14	3	3	1	3	2		73.8	177	23.6									1
888	901	4	3	15	3	3	2	3	3	3	62.1	166.5	22.4									0
889	902	4	2	15	3	3	1	3	2	3	56.8	164.5	21									0
890	903	4	2	15	3	3	1	3	2	3	53.2	164.5	19.7									0
891	904	4	2	15	3	3	2	3	2	3
892	905	4	2	16	3	3	1		2	2
893	906	3	2	15	3	2	1	2	3	3	56.1	162.5	21.2	70	0.43	14.85	10.4	20.7	25.25	45.95	41.06	0	0	0	0	0	0	0	0	0	0	0	0
894	907	3	2	16	3	3	1	2	2	2	54.3	169.2	19	60.05	0.35	10.5	7.75	18.7	18.25	36.95	32.65	0	0	0	0	0	0	0	0	0	0	0	0
895	908	3	2	16	3	3	1	3	2	2	52.6	169.9	18.2	61.35	0.36	10.75	7.95	15.65	18.7	34.35	32.81	0	0	0	0	0	0	0	0	0	0	0	0
896	909	3	2	15	3	3	2	3	2	3	76.8	167.4	27.4	74.5	0.45	19.6	12.85	26.23	32.45	58.68	35.97	1	1	1	0	0	0	0	0	3	16	3	0
897	910	3	2	16	3	3	2	3	2	3	79.1	167.3	28.3	78	0.47	31.05	36.05	28.4	67.1	95.5	30.42	1	1	1	1	1	1	1	1	8	70	5	1
898	911	3	2	15	3	2	1	3	2	2	67	167.4	23.9	78	0.47	29.75	25.97	37.47	55.72	93.18	36.85	0	1	1	1	1	1	1	1	7	173	5	0
899	912	3	2	15	3	3	1	2	2	3	52.2	157.4	21.1	62.85	0.4	17.3	11.4	18.15	28.7	46.85	38.18	0	0	0	0	0	0	0	0	0	0	0	0
900	913	3	2	15	3	3	1	2	2	3	53.3	158.9	21.1	74.9	0.47	17.15	19.8	38.9	36.95	75.85	38.08	0	1	1	0	1	1	0	1	5	167	5	0
901	914	3	2	17	2		2	2	2	3	50.6	161.5	19.4	66.4	0.41	11.5	10.85	13.1	22.35	35.45	37.97	0	0	0	0	0	0	0	0	0	0	0	0
902	915	3	2	14	3	2	2	2	2	3	49.8	167.3	17.8	62.2	0.37	8.8	9.3	16.05	18.1	34.15	38.58	0	0	0	0	0	0	0	0	0	0	0	0
903	916	3	3	15	3	3	2	3	2	3	70.2	176.6	22.5	79.2	0.45	11.95	9.35	13.65	21.3	34.95	39.79	0	1	1	0	0	0	0	0	2	71	2	0
904	917	3	2	14	3	3	1	2	2	3	41.1	156	16.9	59.25	0.38	11.13	9.9	6.55	21.03	27.58	39.36	0	0	0	0	0	0	0	0	0	0	0	0
905	918	3	2	16	3	3	1		2	2	63.4	163.7	23.7	72.27	0.44	19.5	15.05	21.55	34.55	56.1	36.99	0	0	0	0	0	0	0	0	0	0	0	0
906	919	3	2	15	3	3	2	2	2	3	78.6	153.7	33.3	54.3	0.35	7.95	7.1	16.45	15.05	31.5	35.81	1	0	0	0	0	0	0	0	1	1	1	0
907	920	3	3	15	3	3	2	3	2	3	72	177.3	22.9	74.45	0.42	13.05	13.4	11.95	26.45	38.4	39.63	0	0	0	1	1	0	1	0	3	141	3	0
908	921	3	3	15	3	3	1	2	2	3	63.1	174.2	20.8	73.55	0.42	12.6	10.05	18.6	22.65	41.25	40.43	0	0	0	1	0	1	0	1	3	144	3	0
909	922	3	3	15	3	3	1	3	2	3	65.1	170	22.5	75.05	0.44	17.7	12.95	20.95	30.65	51.6	46.7	0	0	1	1	1	1	1	1	6	135	5	0
910	923	3	3	15	3	2	2	2	2	3	70.4	170.6	24.2	78.35	0.46	13.1	10.35	21.25	23.45	44.7	51.51	1	1	1	1	0	1	0	1	6	64	5	0
911	924	3	3	15	3	3	1	3	3	3	58.2	175.4	18.9	68.07	0.39	10.15	8.1	10.67	18.25	28.92	52.61	0	0	0	0	0	0	0	0	0	0	0	0
912	925	3	3	16	3	3	2	3	3	2	76.9	177.8	24.3	79.53	0.45	9.3	11.4	23.9	20.7	44.6	54.1	1	1	1	0	0	1	0	1	5	160	5	0
913	926	10	2	16	3	3	2	2	2	3	56.3	163.4	21.1	67.35	0.41	14.25	13.45	23.3	27.7	51	40.86	0	0	0	0	0	0	0	0	0	0	0	0
914	927	10	2	17	2	3	2	3	2	3	84	161.8	32.1	83.7	0.52	26.5	22.85	33.5	49.35	82.85	29.8	1	1	1	1	1	1	1	1	8	70	5	1
915	928	10	2	18	2	3	1	2	2	2	68.3	161	26.4	81.05	0.5	27.23	22.6	25.45	49.83	75.28	31.03	1	1	1	1	1	0	1	1	7	165	5	0
916	929	10	2	16	3	3	2	2	2	3	76.2	170	26.4	76.85	0.45	32.75	19.43	24.97	52.18	77.15	30.68	1	1	1	1	1	0	1	1	7	165	5	0
917	930	10	2	15	3	3	1	2	2	2	85.9	167	30.8	87.7	0.53	24.15	17.3	27.75	41.45	69.2	35.15	1	1	1	1	1	1	1	1	8	70	5	1
918	931	8	3	16	3	3	1	3	2	2	41.1	161.2	15.8	69	0.43	6.83	8.5	10	15.33	25.33		0	0	0	0	0	0	0	0	0	0	0	0
919	932	1	3	16	3		1	2	2	3	71.2	172	24.1	76	0.44	14.25	14.5	20.75	28.75	49.5	51.26	1	0	1	1	1	1	1	1	7	172	5	0
920	933	1	3	17	2	3	2	2	2	3	80.5	193	21.6	76	0.39	10	7	11	17	28	44.95	0	0	0	0	0	0	0	0	0	0	0	0
921	934	1	2	16	3	2	1	3	2	3	39.2	153.5	16.6	56.85	0.37	9.55	7.3	7.75	16.85	24.6	39.17	0	0	0	0	0	0	0	0	0	0	0	0
922	935	1	2	16	3	2	2	3		2	60.7	150.3	26.9	73.25	0.49	25.95	20.6	28.7	46.55	75.25	37.24	1	0	1	1	1	1	1	1	7	172	5	0
923	936	1	2	17	2	2	1	3	2	3	53.1	155.7	21.9	72.9	0.47	23.3	20.25	30.2	43.55	73.75	32.58	0	0	1	1	1	1	1	1	6	135	5	0
924	937	1	2	16	3	2	2	3	2	2	50.5	159	20	67.5	0.42	7.1	7.9	16.05	15	31.05	33	0	0	0	0	0	0	0	0	0	0	0	0
925	938	1	2	17	2	2	2	3	3	2	62.8	159.5	24.7	76.3	0.48	15.7	20.75	34.05	36.45	70.5	31.71	1	1	1	0	1	1	0	1	6	179	5	0
926	939	1	2	17	2	2	2		2	3	51.6	165.5	18.8	62.67	0.38	10.8	9.65	12.55	20.45	33	37.88	0	0	0	0	0	0	0	0	0	0	0	0
927	940	1	2	16	3	2	2	3	2	3	50.6	165	18.6	62.55	0.38	13.35	9.85	18.65	23.2	41.85	38.15	0	0	0	0	0	0	0	0	0	0	0	0
928	941	1	2	15	3	2	2	3	2	3	59.8	162	22.8	70.7	0.44	18.8	13.25	16.75	32.05	48.8	37.5	0	0	0	0	0	0	0	0	0	0	0	0
929	942	1	2	16	3	3	2	3	2	3	58.9	163.5	22	68.15	0.42	22.6	14	28.15	36.6	64.75	32.24	0	0	0	1	0	1	0	0	2	137	2	0
930	943	1	2	16	3	3	2	3	2	3	56.1	164	20.9	67.85	0.41	21.2	10.15	16.15	31.35	47.5	32.49	0	0	0	0	0	0	0	0	0	0	0	0
931	944	1	2	17	2	3	2	2	2	2	88.7	165.3	32.5	91.75	0.56	31.6	29.15	31.75	60.75	92.5	29.38	1	1	1	1	1	1	1	1	8	70	5	1
932	945	1	2	16	3	2	2	2	2	3	58.3	155.5	24.1	74.65	0.48	21.4	13.85	15.6	35.25	50.85	32.29	0	1	1	0	0	0	0	0	2	71	2	0
933	946	1	3	16	3	2	2		2	3	59.9	166.5	21.6	72	0.43	8	10	14.1	18	32.1	40.53	0	0	0	0	0	0	0	0	0	0	0	0
934	947	1	3	17	2	3	1	3	2	3	73.3	184.5	21.5	76.25	0.41	10	10.5	16	20.5	36.5	45.6	0	0	0	0	0	0	0	0	0	0	0	0
935	948	1	3	16	3	3	2	2	2	3	97.9	174.5	32.2	94.5	0.54	24.5	23.25	34.5	47.75	82.25	33.89	1	1	1	1	1	1	1	1	8	70	5	1
936	949	1	3	17	2	3	1	3	3	3	70.5	180.5	21.6	76.3	0.42	9.25	10	10.75	19.25	30	45.85	0	0	0	0	0	0	0	0	0	0	0	0
937	950	1	3	15	3	3	2	3	3	3	75.3	183	22.5	76.5	0.42	12	10	14.75	22	36.75	45.78	0	0	0	1	0	0	0	0	1	4	1	0
938	951	1	3	17	2	2	2	2	2	3	78.8	183	23.5	75.5	0.41	6.5	8	7.1	14.5	21.6	50.39	0	0	0	0	0	0	0	0	0	0	0	0
939	952	1	3	15	3	3	1	3	2	3	78.7	173.6	26.1	86.25	0.5	14	16	26	30	56	39.02	1	1	1	1	1	1	1	1	8	70	5	1
940	953	1	3	18	2	3	2		2	3	53.1	176	17.1	62	0.35	6	8	10	14	24	40.79	0	0	0	0	0	0	0	0	0	0	0	0
941	954	1	3	16	3	3	2	2	2	3	51.7	163	19.5	68.75	0.42	11.5	9	11.5	20.5	32	41.27	0	0	0	0	0	0	0	0	0	0	0	0
942	955	1	2	16	3	3	2		2	3	74.5	166.2	27	82.45	0.5	22.75	16.45	25.9	39.2	65.1	30.84	1	1	1	1	0	0	1	0	5	54	5	0
943	956	1	2	18	2	2	2		2	3	68	172	23	75.55	0.44	15.25	10.75	21.55	26	47.55	39.45	0	1	0	0	0	0	0	0	1	2	1	0
944	958	1	2	17	2	3	2	2	3	3	64.1	163	24.1	70.7	0.43	12.85	13.95	25.5	26.8	52.3	36.75	0	0	0	0	0	0	0	0	0	0	0	0
945	959	1	2	16	3		1	3	3	3	59.9	155.7	24.7	67.9	0.44	16.7	14.9	18.05	31.6	49.65	37.31	1	0	0	0	0	0	0	0	1	1	1	0
946	960	1	2	17	2	3	2	3	3	3	68.6	158.3	27.4	79	0.5	21.85	18.25	38.55	40.1	78.65	36.35	1	1	1	0	1	1	1	1	7	159	5	0
947	961	1	2	17	2	3	2	2	2	3	73.8	162.5	28	79.25	0.49	28.8	23.75	32.75	52.55	85.3	30.72	1	1	1	1	1	1	1	1	8	70	5	1
948	962	1	3	16	3	3	1		2	2	67.8	175.5	22	74.5	0.42	14	10	10	24	34	39.82	0	0	0	1	0	0	1	0	2	138	2	0
949	963	1	3	16	3		1	3	3	2	59.3	174.6	19.5	71.5	0.41	7.5	7	8	14.5	22.5	40.59	0	0	0	0	0	0	0	0	0	0	0	0
950	964	1	3	17	2	3	2	3	3	3	85.9	161	33.1	93.5	0.58	32	23.5	31.5	55.5	87	38.01	1	1	1	1	1	1	1	1	8	70	5	1
951	965	1	3	16	3	3	2	2	2	3	80.8	172.5	27.2	86.75	0.5	32.25	31	34	63.25	97.25	35.43	1	1	1	1	1	1	1	1	8	70	5	1
952	966	1	3	17	2	2	2	2	3	3	47.1	165.6	17.2	67	0.4	4	6.5	5.9	10.5	16.4	53.24	0	0	0	0	0	0	0	0	0	0	0	0
953	967	1	3	19	2	3	2	2	3	3	56.9	167.7	20.2	71	0.42	7.5	9.75	8.75	17.25	26	40.26	0	0	0	0	0	0	0	0	0	0	0	0
954	968	1	3	18	2	2	2	2	2	3	84.1	177.5	26.7	87	0.49	15	24	30.5	39	69.5	38	1	1	1	1	1	1	1	1	8	70	5	1
955	969	1	2	16	3	2	2	2	2	3	62.8	164.8	23.1	69.25	0.42	13.9	11.75	17.75	25.65	43.4	37.05	0	0	0	0	0	0	0	0	0	0	0	0
956	970	1	2	15	3	3	2	3	2	3	64.2	164.5	23.7	71.2	0.43	18.6	14.25	28.65	32.85	61.5		0	0	0	0	0	1	0	0	1	6	1	0
957	971	1	2	15	3	2	2	2	2	2	53.3	163	20.1	64	0.39	11.05	8.8	17.75	19.85	37.6	41.31	0	0	0	0	0	0	0	0	0	0	0	0
958	972	1	2	15	3	2	2	2	3	2	64.6	164	24	73.5	0.45	20.25	12.5	20.75	32.75	53.5		0	1	1	0	0	0	0	0	2	71	2	0
959	973	1	2	15	3	3	2	2	2	3	67.6	166	24.5	77.45	0.47	23.15	35	39.75	58.15	97.9	31.64	1	1	1	1	1	1	1	1	8	70	5	1
960	974	1	3	17	2	3	2	3	2	3	58.2	178.5	18.3	67	0.38	7	9	9	16	25		0	0	0	0	0	0	0	0	0	0	0	0
961	976	1	3	17	2	2	2	2	2	3
962	977	1	3	15	3	3	1	3	2	2	62.8	165	23.1	73.75	0.45	12	9.5	10	21.5	31.5	46.9	0	0	1	1	0	0	0	0	2	111	2	0
963	978	1	3	15	3	3	2		2	2	63.9	177.7	20.2	75.5	0.42	7.65	8.6	10.5	16.25	26.75	52.09	0	0	0	0	0	0	0	0	0	0	0	0
964	979	1	2	16	3	3	1	3	2	3	55.8	160.2	21.7	64.7	0.4	14.3	9.15	14.4	23.45	37.85	32.52	0	0	0	0	0	0	0	0	0	0	0	0
965	980	1	2	15	3	3	2	2	2	2	46.6	150	20.7	61.25	0.41	16.17	11.8	13.75	27.97	41.72	33.53	0	0	0	0	0	0	0	0	0	0	0	0
966	981	1	3	17	2	3	2	3	3	3	61.6	171.5	20.9	72.5	0.42	6.5	11.25	9	17.75	26.75	46.65	0	0	0	0	0	0	0	0	0	0	0	0
967	982	1	2	15	3	3	2	2	2	3	79.8	174	26.4	77.5	0.45	26.1	18.1	27.35	44.2	71.55		1	1	1	1	1	1	1	1	8	70	5	1
968	983	1	3	16	3	3	2		2	3	102.8	162	39.2	104	0.64	41	31.75	41.25	72.75	114	33.45	1	1	1	1	1	1	1		8	70	5	1
969	984	1	3	15	3	3	2	2	3	2	55.6	172.7	18.6	68.7	0.4	8	7.25	9.25	15.25	24.5	47.55	0	0	0	0	0	0	0	0	0	0	0	0
970	985	1	3	15	3	2	2	2	2	3	62.6	173.3	20.8	72	0.42	20.25	16.5	18.5	36.75	55.25	37.25	0	0	0	1	1	1	1	1	5	149	5	0
971	986	1	2	17	2	3	1	3	3	3	52.4	163.5	19.6	67.3	0.41	19.45	9.3	21.25	28.75	50		0	0	0	0	0	0	0	0	0	0	0	0
972	987	1	2	16	3	2	2	2	3	3	54.7	169	19.2	66.5	0.39	10.65	8.45	12.55	19.1	31.65	37.78	0	0	0	0	0	0	0	0	0	0	0	0
973	988	1	2	15	3	2	2	2	2	2	77.9	161	30.1	85.5	0.53	27	27.6	37	54.6	91.6	30.71	1	1	1	1	1	1	1	1	8	70	5	1
974	989	1	3	16	3	2	2		3	2	65.8	168	23.3	73.75	0.44	13	10.75	8.5	23.75	32.25	40	0	0	0	1	0	0	1	0	3	111	3	0
975	990	1	3	17	2	2	1	3	2	2	61.1	175	20	71.5	0.41	7.75	8.75	11.25	16.5	27.75		0	0	0	0	0	0	0	0	0	0	0	0
976	991	1	3	17	2	2	1	2	2	3	103	180.5	31.6	95	0.53	21.25	23.25	31.5	44.5	76	36.47	1	1	1	1	1	1	1	1	8	70	5	1
977	992	1	3	17	2	2	1	3	2	3	63.9	170	22.1	70.25	0.41	6.5	8.75	7.5	15.25	22.75	39.99	0	0	0	0	0	0	0	0	0	0	0	0
978	993	1	3	16	3	3	2		2	3	51.6	171.5	17.5	68.5	0.4	7	8	8.5	15	23.5		0	0	0	0	0	0	0	0	0	0	0	0
979	994	1	2	15	3	2	2	2		3	49.7	156.5	20.3	62.1	0.4	13.5	12.15	21.35	25.65	47	33.25	0	0	0	0	0	0	0	0	0	0	0	0
980	995	1	3	16	3	3	1	3	2	2	69	176	22.3	79.8	0.45	9.75	7.75	9.25	17.5	26.75		0	1	1	0	0	0	0	0	2	71	2	0
981	996	1	2	15	3	3	2	3	2	2	68.6	164.2	25.4	72.3	0.44	26.6	17	27.5	43.6	71.1	31.55	1	0	0	1	0	1	1	1	5	180	5	0
982	997	1	3	18	2	3	2		2	2	64.4	168.5	22.7	76.5	0.45	22	23.5	25	45.5	70.5		0	0	1	1	1	1	1	1	6	135	5	0
983	999	1	2	14	3	3	1	3	2	2	62.1	161.5	23.8	68.65	0.43	22.35	14.55	21.6	36.9	58.5		0	0	0	1	0	0	0	0	1	4	1	0
984	1000	1	2	15	3	3	1	3	2	3	60.1	160.5	23.3	73.2	0.46	24.8	15.6	32.2	40.4	72.6	32.31	0	0	1	1	0	1	1	1	5	183	5	0
985	1001	1	2	17	2	2	1	3	2	2	120.2	171.2	41									1
986	1002	1	3	18	2	2	1	3	2	3	56.1	174.2	18.5	73.1	0.42	6.5	7	6.67	13.5	20.17	46.97	0	0	0	0	0	0	0	0	0	0	0	0
987	1003	1	3	15	3	3	1		2	3	61.9	171.5	21.1	75.25	0.44	10	11.75	17.95	21.75	39.7	40.53	0	0	0	0	1	1	0	0	3	120	3	0
988	1004	1	3	19	2	3	2		2	3	70.5	174	23.3	79.1	0.45	6.55	8.45	7.8	15	22.8	54.13	0	1	1	0	0	0	0	0	2	71	2	0
989	1005	1	2	15	3	3	2	2	2	3	48.3	159.5	19	60.55	0.38	9.65	9.7	11.75	19.35	31.1		0	0	0	0	0	0	0	0	0	0	0	0
990	1006	1	3	14	3	3	1	3	2	3	56.7	163	21.3	68.25	0.42	10.5	11.5	18	22	40	47.63	0	0	0	0	0	1	0	0	1	6	1	0
991	1007	1	3	15	3	2	2	2	2	3	60.3	168.5	21.2	69.8	0.41	9.5	8.83	11.5	18.33	29.83		0	0	0	0	0	0	0	0	0	0	0	0
992	1008	1	3	14	3	2	1		3	3	50.3	159.3	19.8	67.75	0.43	8	7	6.75	15	21.75	41.76	0	0	0	0	0	0	0	0	0	0	0	0
993	1009	1	3	14	3	3	2	3	2	3	70.7	179.5	21.9	74.5	0.42	12	11.25	15	23.25	38.25	36.7	0	0	0	1	0	0	0	0	1	4	1	0
994	1010	1	2	15	3	3	1	3	2	2				63.85		19.25	13.6	24.35	32.85	57.2			0		0	0	0	0	0
995	1011	1	2	15	3	3	1	3	2	2	52.4	164.5	19.4	66	0.4	26.75	17.75	28.75	44.5	73.25		0	0	0	1	1	1	1	1	5	149	5	0
996	1012	1	2	15	3	3	1	3	3	2	44.1	147.5	20.3	65.5	0.44	10.05	8.4	14.9	18.45	33.35		0	0	0	0	0	0	0	0	0	0	0	0
997	1013	1	3	15	3	3	1	2	3	2	70.5	183	21.1	76.1	0.42	6.1	7.25	7.5	13.35	20.85	39.76	0	0	0	0	0	0	0	0	0	0	0	0
998	1014	1	2	16	3	2	2	3	3	3	58.8	168.6	20.7	70.25	0.42	18.6	13.45	23.7	32.05	55.75		0	0	0	0	0	0	0	0	0	0	0	0
999	1015	1	2	17	2	2	2	2	2	2	75.5	168.8	26.5	78.5	0.47	19.3	13.55	22.45	32.85	55.3	38.95	1	1	1	0	0	0	0	0	3	16	3	0
1000	1016	1	2	15	3	3	2	3		3	42.1	155.5	17.4	58	0.37	8.15	7.1	10.45	15.25	25.7	39.09	0	0	0	0	0	0	0	0	0	0	0	0
1001	1017	1	2	17	2	2	2		2	3	56	168.3	19.8									0
1002	1018	1	2	14	3	3	1	3	2	3	52.5	167.5	18.7	64.05	0.38	19.95	18.5	17.35	38.45	55.8		0	0	0	0	1	0	0	0	1	5	1	0
1003	1019	1	2	15	3	2	2	2	2	3	49.1	151.8	21.3	68.5	0.45	13.8	10.9	24.3	24.7	49	38.46	0	0	1	0	0	0	0	0	1	3	1	0
1004	1020	1	2	16	3	3	2	3	2	3	50.7	159	20.1	64.75	0.41	18.55	18.95	13.75	37.5	51.25		0	0	0	0	1	0	0	0	1	5	1	0
1005	1021	11	3	18	2	3	2	3	2	3	63.9	164	23.8	72.75	0.44	8.5	11.5	10.33	20	30.33	46.26	1	0	1	0	0	0	0	0	2	10	2	0
1006	1022	11	3	18	2	2	2	2	2	3	65.9	166	23.9	75.25	0.45	9	9.5	10	18.5	28.5	51.37	1	0	1	0	0	0	0	0	2	10	2	0
1007	1023	11	2	19	2	3	2	3	2	3	48.6	159.8	19	63.15	0.4	11.8	8.8	11.9	20.6	32.5	32.63	0	0	0	0	0	0	0	0	0	0	0	0
1008	1024	11	2	17	2	3	2	3	2	3	50.6	164.5	18.7	61.45	0.37	11	8.25	12.65	19.25	31.9	41.19	0	0	0	0	0	0	0	0	0	0	0	0
1009	1025	11	2	19	2	3	2	3	2	3	59.4	159.8	23.3	71.15	0.45	20.25	14.5	26.55	34.75	61.3	36.81	0	0	1	0	0	0	0	0	1	3	1	0
1010	1026	11	2	17	2	2	2	3	3	3	61.3	170.5	21.1	68.35	0.4	14.55	11.6	24.05	26.15	50.2	31.84	0	0	0	0	0	0	0	0	0	0	0	0
1011	1027	11	2	17	2	3	1		2	2	51.4	159	20.3	66.7	0.42	16.2	14.85	18.75	31.05	49.8	32.73	0	0	0	0	0	0	0	0	0	0	0	0
1012	1028	11	3	19	2	2	1	3	2	2	58.7	171.5	20	66.3	0.39	6.8	8.25	7.4	15.05	22.45	40.1	0	0	0	0	0	0	0	0	0	0	0	0
1013	1030	11	3	19	2	3	2	3	2		76.8	165.5	28	87	0.53	28.25	29	30	57.25	87.25	38.47	1	1	1	1	1	1	1	1	8	70	5	1
1014	1031	11	3	17	2	3	1	3	2	3	57	169	20	71.5	0.42	6.5	7.25	8.25	13.75	22	52.35	0	0	0	0	0	0	0	0	0	0	0	0
1015	1032	11	2	19	2	3	2	2	2	2	56	152.2	24.2	69.25	0.45	19.3	13.4	21.2	32.7	53.9	31.96	0	0	1	0	0	0	0	0	1	3	1	0
1016	1033	11	3	19	2	3	1	3	2	3	61.4	167.5	21.9	72.9	0.44	6.35	8.75	17.85	15.1	32.95	39.86	0	0	0	0	0	1	0	0	2	113	2	0
1017	1034	11	3	17	2	3	1	3	2	3	55	165.5	20.1	71.5	0.43	11.25	10.5	14	21.75	35.75	40.79	0	0	0	0	0	0	0	0	0	0	0	0
1018	1035	11	3	17	2	3	1	3	3	3	75.8	176	24.5	79	0.45	7.5	9.75	10.5	17.25	27.75	45.37	1	1	1	0	0	0	0	0	3	16	3	0
1019	1036	11	2	17	2	3	2	3	2	3	53.3	161.5	20.4	61	0.38	21.25	12.35	14.35	33.6	47.95	37.72	0	0	0	0	0	0	0	0	0	0	0	0
1020	1037	11	2	18	2	2	1	3	2	2	59.9	161.8	22.9	67.5	0.42	19.7	10.1	16.15	29.8	45.95	31.79	0	0	0	0	0	0	0	0	0	0	0	0
1021	1038	11	3	18	2	3	2	2	2	3	74.1	173.1	24.7	82	0.47	24	22.5	33.5	46.5	80	38.9	1	1	1	1	1	1	1	1	8	70	5	1
1022	1039	11	3	18	2	2	2	3	3	2	69.1	178.4	21.7	73	0.41	8	8.5	14.67	16.5	31.17	51.08	0	0	0	0	0	0	0	0	0	0	0	0
1023	1040	11	2	17	2	2	1	3	2	3	72	167.5	25.7	75.5	0.45	15.1	15.85	20.3	30.95	51.25	36.04	1	1	1	0	0	0	0	0	3	16	3	0
1024	1041	11	3	19	2	2	2		2	2	81.5	181	24.9	86	0.48	10.5	13	14	23.5	37.5	44.5	1	1	1	0	1	0	0	0	4	38	4	0
1025	1042	11	2	17	2	3	2	2	3	3	64.7	158	25.9	76.25	0.48	25.45	19.25	25.55	44.7	70.25	36.7	1	1	1	1	1	0	1	1	7	165	5	0
1026	1043	11	3	17	2	3	1	2	2	3	58.7	167.5	20.9	71.75	0.43	12.75	12.75	13	25.5	38.5	40.46	0	0	0	1	1	0	1	0	3	141	3	0
1027	1044	11	2	17	2	2	2		2	3	43.4	157.5	17.5	59.25	0.38	13.5	8.8	21.3	22.3	43.6	33.45	0	0	0	0	0	0	0	0	0	0	0	0
1028	1045	11	2	16	3	2	1	3	3	2	62.8	157.5	25.3	79.5	0.5	17.55	21.95	32.45	39.5	71.95	31.89	1	1	1	0	1	1	1	1	7	159	5	0
1029	1046	11	2	17	2	3	1	3	2	2	60.5	165.5	22.1	73.15	0.44	16.1	9.75	15.25	25.85	41.1	31.92	0	0	0	0	0	0	0	0	0	0	0	0
1030	1047	11	3	16	3	3	2	2	2	3	80.8	177	25.8	61	0.34	20.5	18.5	31	39	70	38.65	1	0	0	1	1	1	1	1	6	67	5	0
1031	1048	11	3	17	2	3	1	3	2	3	62	176.5	19.9	71.3	0.4	9.1	7.55	9.35	16.65	26	46.61	0	0	0	0	0	0	0	0	0	0	0	0
1032	1049	11	2	18	2	2	2	2	3	3	72.7	177.1	23.2	76.1	0.43	26.6	12.55	21.15	39.15	60.3	39.02	0	1	0	1	0	0	1	0	3	84	3	0
1033	1050	11	3	15	3	3	1	3	3	3	72.5	174.2	23.9	80.75	0.46	17.5	12.75	17.75	30.25	48	39.58	1	1	1	1	1	1	1	1	8	70	5	1
1034	1051	11	3	17	2	3	2	2	2	3	58.6	175.2	19.1	71.5	0.41	10.5	11.25	12.25	21.75	34	40.47	0	0	0	0	0	0	0	0	0	0	0	0
1035	1052	11	3	16	3	3	1	3	2	3	71.1	175.1	23.2	79	0.45	8.5	11.25	14.25	19.75	34	39.53	0	1	1	0	0	0	0	0	2	71	2	0
1036	1053	11	3	17	2	3	1	3	3	3	55.9	168	19.8	70.5	0.42	6	7.5	6	13.5	19.5	52.45	0	0	0	0	0	0	0	0	0	0	0	0
1037	1054	11	2	15	3	3	1		2	2	62.8	162.2	23.9	72.9	0.45	16.9	15.7	36.9	32.6	69.5	32.07	0	0	1	0	0	1	0	1	3	124	3	0
1038	1055	11	2	16	3	3	2	3	3	3	48.3	152.2	20.9	65	0.43	20.25	16.3	19.6	36.55	56.15	33.19	0	0	0	0	0	0	0	0	0	0	0	0
1039	1056	11	2	16	3	3	1	3	2	3	61.9	164.1	23	71.6	0.44	16.45	13.75	16.6	30.2	46.8	31.97	0	0	0	0	0	0	0	0	0	0	0	0
1040	1057	11	2	17	2	3	2	3	3	2	64.5	159.5	25.4	72	0.45	21.8	13.5	26.2	35.3	61.5	31.56	1	0	1	0	0	0	0	0	2	10	2	0
1041	1058	11	2	16	3	3	2	3	2	3	64.8	154.9	27	75.5	0.49	18.75	16.35	26.9	35.1	62	31.71	1	1	1	0	0	1	0	0	4	39	4	0
1042	1059	11	2	15	3	3	1	3	2	2	59.4	158	23.8	70.25	0.44	18.05	14.3	18.75	32.35	51.1	32.37	0	0		0	0	0	0	0	0	0	0	0
1043	1060	11	2	17	2	3	2		2	2	63	143.5	30.6	84.5	0.59	30.75	26.5	41.5	57.25	98.75	31.69	1	1	1	1	1	1	1	1	8	70	5	1
1044	1061	11	2	15	3	3	2	3	2	3	78.4	162.2	29.8	85.5	0.53	22.15	18.85	29.5	41	70.5	30.66	1	1	1	1	1	1	1	1	8	70	5	1
1045	1062	11	2	15	3	3	1	3	2	2	47.7	151	20.9	63.75	0.42	14.35	14.65	21.1	29	50.1	33.43	0	0	0	0	0	0	0	0	0	0	0	0
1046	1063	11	2	16	3	2	1	3	2	3	56.6	157.8	22.7	72.55	0.46	13.65	16.45	26.75	30.1	56.85	37.61	0	0	1	0	0	1	0	0	2	113	2	0
1047	1064	11	3	17	2	3	2	3	2	3	107.1	179	33.4	107	0.6	32.35	36	38.5	68.35	106.85	36.11	1	1	1	1	1	1	1		8	70	5	1
1048	1065	11	2	17	2	3	1	3	2	3	74.8	165.3	27.4	75.4	0.46	27	16.3	23.95	43.3	67.25		1	1	1	1	0	0	1	1	6	184	5	0
1049	1066	11	2	17	2	3	2	2	2	3	62.5	162.2	23.8									0
1050	1067	10	3	15	3	3	2	2	2	2
1051	1068	10	2	15	3	2	2	2	2	3
1052	1069	10	2	15	3	2	1	3	2	3
1053	1070	10	2	17	2	2	2	3	2	2
1054	1071	10	2	14	3	2	1	3	2	3
1055	1072	10	3	16	3	2	1	2	3	3
1056	1073	10	3	15	3	2	2	3	2	3
1057	1074	10	2	15	3	2	1	3	2	3
1058	1075	10	2	15	3	3	1	3	2	2
1059	1076	10	3	15	3	2	1	2	2	3
1060	1077	10	2	14	3	2	1	3	2	3
1061	1078	10	3	15	3	2	2		2	3
1062	1079	10	2	15	3	3	2	3	2	3
1063	1080	10	2	15	3	3	2	3	2	3
1064	1081	10	3	16	3	3	2	3	2	3
1065	1082	10	2	15	3	2	1		2	3
1066	1083	10	2	14	3	3	2	2	3	2
1067	1084	10	2	15	3	3	2	3	2	3
1068	1085	10	2	17	2	3	2	2	2	3
1069	1086	10	2	15	3	3	2	3	2	3
1070	1087	10	3	15	3	3	2	3	2	3
1071	1088	10	2	14	3	2	2	3	2	2
1072	1089	10	2	16	3	3	2	3	2	2
1073	1090	10	2	14	3	2		3	2	3
1074	1091	10	2	14	3	2	2	3	2	3
1075	1092	10	2	15	3	3	2	3	2	2
1076	1093	10	2	15	3	3	1	3	3	3
1077	1094	10	3	15	3	3	2	2	2	2
1078	1095	10	3	16	3	2	2		2	3
1079	1096	10	2	15	3	2	1		3	3
1080	1097	10	2	15	3	3	1	3	2	2
1081	1098	10	2	15	3	3	1	2	2	3
1082	1099	10	3	14	3	2	2	3	3	3
1083	1100	10	3	15	3	3	1	3	3	2
1084	1101	10	3	15	3	2	1	3	3	3
1085	1102	10	3	15	3	3	2	3	2	3
1086	1103	10	2	16	3	3	2	3	2	3
1087	1104	10	2	16	3	3	1	3	2	3
1088	1105	10	2	14	3	3	2	3	2	3
1089	1106	10	3	14	3	2	2	3	2	3
1090	1107	10	2	15	3	3	2	3	2	2
1091	1108	10	3	16	3	2	2	2	3	2
1092	1109	10	2	15	3	2	1	3	2	3
1093	1110	10	2	14	3	2	2	3	2	3
1094	1111	10	2	15	3	3	2	2	2	3
1095	1112	10	2	15	3	3	2	3	2	3
1096	1113	10	3	15	3	3	1	3	3	3
1097	1114	10	2	15	3	3	1	3	3	3
1098	1115	10	2	14	3	2	1	3	3	3
1099	1116	10	3	17	2	3	2	2	2	3
1100	1117	10	3	15	3	3	1	2	2	3
1101	1118	10	3	14	3	2	1		2	3
1102	1119	10	2	15	3	2	2	3	2	3
1103	1120	10	2	15	3	3	2		2	3
1104	1121	10	2	15	3	2	1	3	2	3
1105	1122	10	2	16	3	2	1		2	3
1106	1123	10	3	15	3	3	1	3	3	2
1107	1124	10	3	17	2	2	2	3	2	3
1108	1125	10	2	15	3	2	1	3	2	2
1109	1126	10	2	15	3	3	1	3	3	2
1110	1127	10	3	14	3	3	2		2	3
1111	1128	10	2	16	3	3	2	3	2	2
1112	1129	10	3	16	3	3	1	3	2	3
1113	1130	10	3	17	2	3	1	3	2	3
1114	1131	10	2	15	3	2	1	3	2	3
1115	1132	10	2	15	3	2	1	3	3	3
1116	1133	10	2	16	3	2	2	2	2	2
1117	1134	10	2	16	3	2	1	3	2	3
1118	1135	10	2	17	2	2	2	2	2	2
1119	1136	10	2	16	3	3	1	3	2	2
1120	1137	10	3	17	2	3	2	3	2	3
1121	1138	10	3	17	2	2	1	3	2	3
1122	1139	10	3	16	3	2	2	2	2	3
1123	1140	10	3	17	2	3	2	3	2	3
1124	1141	10	2	15	3	2	2	3	2	2
1125	1142	10	3	16	3	2	2	3	2	3
1126	1143	10	2	16	3	2	1	3	2	3
1127	1144	10	2	16	3	2	1	3	2	3
1128	1145	10	2	15	3	2	2		2	3
1129	1146	10	3	17	2	2	2	2	2	3
1130	1147	10	2	16	3	3	1	3	2	3
1131	1148	10	2	16	3	3	2	3	2	3
1132	1149	10	3	16	3	3	2	3	3	3
